# Supplementary material for: (2E,2′E)-Dimethyl 2,2′-[(phenyl­aza­nedi­yl)bis­(methyl­ene)]bis­(3-phenyl­acrylate)
Source: Acta Crystallogr Sect E Struct Rep Online. 2012 Jun 30;68(Pt 7):o2265. doi: 10.1107/S1600536812029042 (PMC3394048; doi:10.1107/S1600536812029042)
Supplement: Supplementary file 1 [file e-68-o2265-sup1.cif]

##############################################################################
#                                                                            #
# This CIF contains the data in a paper accepted for publication in          #
# Acta Crystallographica Section E. It conforms to the requirements of       #
# Notes for Authors for Acta Crystallographica Section E, and has been       #
# peer reviewed under the auspices of the IUCr Commission on Journals.       #
#                                                                            #
# Full details of the Crystallographic Information File format               #
# are given in the paper "The Crystallographic Information File (CIF):       #
# a New Standard Archive File for Crystallography" by S. R. Hall, F. H.      #
# Allen and I. D. Brown [Acta Cryst. (1991), A47, 655-685].                  #
#                                                                            #
# The current version of the core CIF dictionary is obtainable from          #
# ftp://ftp.iucr.org/pub/cif_core.dic.                                       #
#                                                                            #
# Software is freely available for graphical display of the structure(s)     #
# in this CIF. For information consult the CIF software page                 #
# http://www.iucr.org/resources/cif/software.                                #
#                                                                            #
# This file may be used for bona fide research purposes within the           #
# scientific community so long as proper attribution is given to the journal # 
# article from which it was obtained.                                        #
#                                                                            #
##############################################################################
data_I
_audit_creation_method     SHELXL-97
_chemical_name_systematic
;
(2<i>E</i>,2'<i>E</i>)-Dimethyl
2,2'-[(phenylazanediyl)bis(methylene)]bis(3-phenylacrylate)
;
_chemical_name_common     ?
_chemical_formula_moiety     'C28 H27 N O4'
_chemical_formula_sum     'C28 H27 N O4'
_chemical_formula_iupac     'C28 H27 N O4'
_chemical_formula_weight     441.51
_chemical_melting_point     ?
_symmetry_cell_setting     triclinic
_symmetry_space_group_name_H-M     'P -1'
_symmetry_space_group_name_Hall     ' -P 1'
loop_
    _symmetry_equiv_pos_as_xyz
    'x, y, z'
    '-x, -y, -z'
_cell_length_a     9.9099(2)
_cell_length_b     11.7327(2)
_cell_length_c     12.4079(4)
_cell_angle_alpha     101.131(2)
_cell_angle_beta     106.039(2)
_cell_angle_gamma     114.8170(10)
_cell_volume     1176.86(5)
_cell_formula_units_Z     2
_cell_measurement_reflns_used     5710
_cell_measurement_theta_min     1.83
_cell_measurement_theta_max     28.45
_cell_measurement_temperature     298(2)
_exptl_crystal_description     triclinic
_exptl_crystal_colour     colourless
_exptl_crystal_size_max     0.32
_exptl_crystal_size_mid     0.20
_exptl_crystal_size_min     0.10
_exptl_crystal_density_diffrn     1.246
_exptl_crystal_density_meas     .
_exptl_crystal_density_method     'not measured'
_exptl_crystal_F_000     468
_exptl_absorpt_coefficient_mu     0.083
_exptl_absorpt_correction_type     multi-scan
_exptl_absorpt_process_details     '(SADABS; Bruker, 2008)'
_exptl_absorpt_correction_T_min     0.9715
_exptl_absorpt_correction_T_max     0.9917
_exptl_special_details     ?
_diffrn_ambient_temperature     298(2)
_diffrn_radiation_type     MoK\a
_diffrn_radiation_wavelength     0.71073
_diffrn_radiation_source     'fine-focus sealed tube'
_diffrn_radiation_monochromator     graphite
_diffrn_measurement_device_type     'Bruker APEXII CCD area-detector'
_diffrn_measurement_method     '\w and \f scans'
_diffrn_detector_area_resol_mean     ?
_diffrn_reflns_number     15565
_diffrn_reflns_av_R_equivalents     0.0237
_diffrn_reflns_av_sigmaI/netI     0.0326
_diffrn_reflns_theta_min     1.83
_diffrn_reflns_theta_max     28.45
_diffrn_reflns_theta_full     25.50
_diffrn_measured_fraction_theta_max     0.961
_diffrn_measured_fraction_theta_full     0.991
_diffrn_reflns_limit_h_min     -12
_diffrn_reflns_limit_h_max     13
_diffrn_reflns_limit_k_min     -15
_diffrn_reflns_limit_k_max     15
_diffrn_reflns_limit_l_min     -16
_diffrn_reflns_limit_l_max     16
_diffrn_standards_number     ?
_diffrn_standards_interval_count     ?
_diffrn_standards_interval_time     ?
_diffrn_standards_decay_%     ?
_refine_special_details
;
Refinement of <i>F</i>^2^ against ALL reflections. The weighted <i>R</i>-factor
<i>wR</i> and goodness of fit <i>S</i> are based on <i>F</i>^2^, conventional
<i>R</i>-factors <i>R</i> are based on <i>F</i>, with <i>F</i> set to zero for
negative <i>F</i>^2^. The threshold expression of <i>F</i>^2^ >
\s(<i>F</i>^2^) is used only for calculating <i>R</i>-factors(gt) <i>etc</i>.
and is not relevant to the choice of reflections for refinement.
<i>R</i>-factors based on <i>F</i>^2^ are statistically about twice as large
as those based on <i>F</i>, and <i>R</i>- factors based on ALL data will be
even larger.
;
_reflns_number_total     5710
_reflns_number_gt     3683
_reflns_threshold_expression     I>2\s(I)
_refine_ls_structure_factor_coef     Fsqd
_refine_ls_matrix_type     full
_refine_ls_R_factor_all     0.0802
_refine_ls_R_factor_gt     0.0469
_refine_ls_wR_factor_gt     0.1100
_refine_ls_wR_factor_ref     0.1267
_refine_ls_goodness_of_fit_ref     1.028
_refine_ls_restrained_S_all     1.028
_refine_ls_number_reflns     5710
_refine_ls_number_parameters     300
_refine_ls_number_restraints     0
_refine_ls_hydrogen_treatment     constr
_refine_ls_weighting_scheme     calc
_refine_ls_weighting_details
         'calc w=1/[\s^2^(Fo^2^)+(0.0521P)^2^+0.1829P] where P=(Fo^2^+2Fc^2^)/3'
_atom_sites_solution_hydrogens     geom
_atom_sites_solution_primary     direct
_atom_sites_solution_secondary     difmap
_refine_ls_shift/su_max     0.000
_refine_ls_shift/su_mean     0.000
_refine_diff_density_max     0.264
_refine_diff_density_min     -0.193
_refine_ls_extinction_method     none
_refine_ls_extinction_coef     ?
loop_
    _atom_type_symbol
    _atom_type_description
    _atom_type_scat_dispersion_real
    _atom_type_scat_dispersion_imag
    _atom_type_scat_source
    'C' 'C' 0.0033 0.0016
                         'International Tables Vol C Tables 4.2.6.8 and 6.1.1.4'
    'H' 'H' 0.0000 0.0000
                         'International Tables Vol C Tables 4.2.6.8 and 6.1.1.4'
    'N' 'N' 0.0061 0.0033
                         'International Tables Vol C Tables 4.2.6.8 and 6.1.1.4'
    'O' 'O' 0.0106 0.0060
                         'International Tables Vol C Tables 4.2.6.8 and 6.1.1.4'
_computing_data_collection     'APEX2 (Bruker, 2008)'
_computing_cell_refinement     'SAINT (Bruker, 2008)'
_computing_data_reduction     'SAINT (Bruker, 2008)'
_computing_structure_solution     '<i>SHELXS97</i> (Sheldrick, 2008)'
_computing_structure_refinement     '<i>SHELXL97</i> (Sheldrick, 2008)'
_computing_molecular_graphics     '<i>ORTEP-3 for Windows</i> (Farrugia, 1997)'
_computing_publication_material     '<i>PLATON</i> (Spek, 2009)'
loop_
    _atom_site_type_symbol
    _atom_site_label
    _atom_site_fract_x
    _atom_site_fract_y
    _atom_site_fract_z
    _atom_site_U_iso_or_equiv
    _atom_site_adp_type
    _atom_site_calc_flag
    _atom_site_refinement_flags
    _atom_site_occupancy
    _atom_site_symmetry_multiplicity
    _atom_site_disorder_assembly
    _atom_site_disorder_group
    C C1 0.41831(18) -0.27590(16) 0.18680(14) 0.0505(4) Uani d . 1 1 . .
    H H1 0.3986 -0.2081 0.1731 0.061 Uiso calc R 1 1 . .
    C C2 0.3444(2) -0.34918(18) 0.24884(16) 0.0624(5) Uani d . 1 1 . .
    H H2 0.2763 -0.3297 0.2775 0.075 Uiso calc R 1 1 . .
    C C3 0.3709(2) -0.4505(2) 0.26837(17) 0.0694(5) Uani d . 1 1 . .
    H H3 0.3219 -0.4987 0.3111 0.083 Uiso calc R 1 1 . .
    C C4 0.4697(2) -0.48088(19) 0.22485(17) 0.0664(5) Uani d . 1 1 . .
    H H4 0.4866 -0.5503 0.2373 0.080 Uiso calc R 1 1 . .
    C C5 0.54353(19) -0.40857(16) 0.16293(15) 0.0525(4) Uani d . 1 1 . .
    H H5 0.6089 -0.4307 0.1327 0.063 Uiso calc R 1 1 . .
    C C6 0.52232(17) -0.30277(14) 0.14460(13) 0.0418(3) Uani d . 1 1 . .
    C C7 0.60328(17) -0.23200(14) 0.07556(12) 0.0427(3) Uani d . 1 1 . .
    H H7 0.6177 -0.2840 0.0180 0.051 Uiso calc R 1 1 . .
    C C8 0.65925(17) -0.10413(14) 0.08314(12) 0.0402(3) Uani d . 1 1 . .
    C C9 0.65417(17) 0.00032(14) 0.17295(13) 0.0427(3) Uani d . 1 1 . .
    H H9A 0.5591 0.0062 0.1343 0.051 Uiso calc R 1 1 . .
    H H9B 0.6412 -0.0304 0.2385 0.051 Uiso calc R 1 1 . .
    C C10 0.93968(17) 0.16227(14) 0.30881(12) 0.0365(3) Uani d . 1 1 . .
    C C11 0.9588(2) 0.06137(16) 0.34304(13) 0.0476(4) Uani d . 1 1 . .
    H H11 0.8730 -0.0267 0.3075 0.057 Uiso calc R 1 1 . .
    C C12 1.1034(2) 0.09086(19) 0.42885(14) 0.0598(5) Uani d . 1 1 . .
    H H12 1.1132 0.0222 0.4504 0.072 Uiso calc R 1 1 . .
    C C13 1.2329(2) 0.21927(19) 0.48300(15) 0.0627(5) Uani d . 1 1 . .
    H H13 1.3297 0.2382 0.5409 0.075 Uiso calc R 1 1 . .
    C C14 1.2162(2) 0.31928(17) 0.44981(15) 0.0557(4) Uani d . 1 1 . .
    H H14 1.3035 0.4067 0.4855 0.067 Uiso calc R 1 1 . .
    C C15 1.07327(17) 0.29301(14) 0.36500(13) 0.0435(3) Uani d . 1 1 . .
    H H15 1.0652 0.3629 0.3447 0.052 Uiso calc R 1 1 . .
    C C16 0.77545(19) 0.24172(14) 0.19443(13) 0.0424(3) Uani d . 1 1 . .
    H H16A 0.6728 0.2021 0.1264 0.051 Uiso calc R 1 1 . .
    H H16B 0.8608 0.2908 0.1699 0.051 Uiso calc R 1 1 . .
    C C17 0.77845(18) 0.34132(15) 0.29512(13) 0.0426(3) Uani d . 1 1 . .
    C C18 0.83568(18) 0.47221(15) 0.31417(13) 0.0460(4) Uani d . 1 1 . .
    H H18 0.8367 0.5199 0.3839 0.055 Uiso calc R 1 1 . .
    C C19 0.89688(18) 0.55354(15) 0.24480(13) 0.0440(3) Uani d . 1 1 . .
    C C20 0.8597(2) 0.50340(16) 0.12296(14) 0.0512(4) Uani d . 1 1 . .
    H H20 0.7963 0.4112 0.0815 0.061 Uiso calc R 1 1 . .
    C C21 0.9149(2) 0.58743(18) 0.06251(16) 0.0619(5) Uani d . 1 1 . .
    H H21 0.8882 0.5517 -0.0191 0.074 Uiso calc R 1 1 . .
    C C22 1.0091(3) 0.72337(19) 0.12183(18) 0.0707(5) Uani d . 1 1 . .
    H H22 1.0481 0.7799 0.0812 0.085 Uiso calc R 1 1 . .
    C C23 1.0455(3) 0.77566(18) 0.24174(19) 0.0718(5) Uani d . 1 1 . .
    H H23 1.1089 0.8680 0.2822 0.086 Uiso calc R 1 1 . .
    C C24 0.9889(2) 0.69226(16) 0.30240(16) 0.0582(4) Uani d . 1 1 . .
    H H24 1.0124 0.7292 0.3832 0.070 Uiso calc R 1 1 . .
    C C25 0.72072(18) -0.06039(16) -0.00643(14) 0.0468(4) Uani d . 1 1 . .
    C C26 0.8187(3) -0.1112(2) -0.15181(19) 0.0900(7) Uani d . 1 1 . .
    H H26A 0.7303 -0.1187 -0.2152 0.135 Uiso calc R 1 1 . .
    H H26B 0.8486 -0.1746 -0.1821 0.135 Uiso calc R 1 1 . .
    H H26C 0.9099 -0.0219 -0.1217 0.135 Uiso calc R 1 1 . .
    C C27 0.7138(2) 0.29464(17) 0.38288(15) 0.0530(4) Uani d . 1 1 . .
    C C28 0.5352(3) 0.1088(2) 0.4154(2) 0.0999(8) Uani d . 1 1 . .
    H H28A 0.6222 0.1220 0.4839 0.150 Uiso calc R 1 1 . .
    H H28B 0.4601 0.0144 0.3739 0.150 Uiso calc R 1 1 . .
    H H28C 0.4801 0.1518 0.4414 0.150 Uiso calc R 1 1 . .
    N N1 0.79578(14) 0.13407(11) 0.22255(10) 0.0407(3) Uani d . 1 1 . .
    O O1 0.72348(16) 0.03324(13) -0.03387(11) 0.0649(3) Uani d . 1 1 . .
    O O2 0.76968(17) -0.13876(12) -0.05645(11) 0.0697(4) Uani d . 1 1 . .
    O O3 0.7549(2) 0.36236(14) 0.48407(12) 0.0899(5) Uani d . 1 1 . .
    O O4 0.59991(17) 0.16605(12) 0.33627(12) 0.0769(4) Uani d . 1 1 . .
loop_
    _atom_site_aniso_label
    _atom_site_aniso_U_11
    _atom_site_aniso_U_22
    _atom_site_aniso_U_33
    _atom_site_aniso_U_12
    _atom_site_aniso_U_13
    _atom_site_aniso_U_23
    C1 0.0439(8) 0.0400(9) 0.0580(10) 0.0154(7) 0.0226(8) 0.0087(7)
    C2 0.0484(10) 0.0593(12) 0.0636(11) 0.0140(9) 0.0287(9) 0.0121(9)
    C3 0.0591(11) 0.0653(13) 0.0618(11) 0.0110(10) 0.0231(10) 0.0281(10)
    C4 0.0644(11) 0.0522(11) 0.0699(12) 0.0216(10) 0.0174(10) 0.0285(10)
    C5 0.0503(9) 0.0434(9) 0.0567(10) 0.0222(8) 0.0173(8) 0.0130(8)
    C6 0.0388(7) 0.0313(8) 0.0409(8) 0.0108(6) 0.0131(6) 0.0043(6)
    C7 0.0441(8) 0.0353(8) 0.0431(8) 0.0181(7) 0.0189(7) 0.0046(6)
    C8 0.0384(7) 0.0345(8) 0.0407(8) 0.0155(7) 0.0157(6) 0.0059(6)
    C9 0.0419(8) 0.0320(8) 0.0491(8) 0.0155(7) 0.0210(7) 0.0076(6)
    C10 0.0439(8) 0.0350(8) 0.0350(7) 0.0203(7) 0.0225(6) 0.0104(6)
    C11 0.0599(10) 0.0387(9) 0.0416(8) 0.0237(8) 0.0199(8) 0.0123(7)
    C12 0.0810(13) 0.0633(12) 0.0442(9) 0.0476(11) 0.0199(9) 0.0178(9)
    C13 0.0589(11) 0.0724(13) 0.0460(9) 0.0387(11) 0.0090(8) 0.0040(9)
    C14 0.0464(9) 0.0506(10) 0.0548(10) 0.0209(8) 0.0175(8) 0.0002(8)
    C15 0.0447(8) 0.0366(8) 0.0483(8) 0.0190(7) 0.0235(7) 0.0097(7)
    C16 0.0516(9) 0.0354(8) 0.0420(8) 0.0242(7) 0.0194(7) 0.0110(6)
    C17 0.0477(8) 0.0388(8) 0.0447(8) 0.0252(7) 0.0198(7) 0.0110(7)
    C18 0.0547(9) 0.0427(9) 0.0458(8) 0.0298(8) 0.0226(7) 0.0099(7)
    C19 0.0500(8) 0.0371(8) 0.0503(9) 0.0279(7) 0.0197(7) 0.0124(7)
    C20 0.0635(10) 0.0406(9) 0.0483(9) 0.0297(8) 0.0166(8) 0.0136(7)
    C21 0.0878(13) 0.0560(11) 0.0545(10) 0.0443(11) 0.0290(10) 0.0243(9)
    C22 0.0986(15) 0.0569(12) 0.0821(14) 0.0463(12) 0.0493(12) 0.0386(11)
    C23 0.0914(14) 0.0364(10) 0.0839(14) 0.0281(10) 0.0388(12) 0.0177(10)
    C24 0.0734(12) 0.0406(9) 0.0602(10) 0.0299(9) 0.0293(9) 0.0104(8)
    C25 0.0473(9) 0.0390(9) 0.0464(8) 0.0175(7) 0.0198(7) 0.0081(7)
    C26 0.1282(19) 0.0856(16) 0.0804(14) 0.0509(15) 0.0781(15) 0.0305(12)
    C27 0.0664(11) 0.0444(10) 0.0567(10) 0.0303(9) 0.0339(9) 0.0156(8)
    C28 0.1206(19) 0.0731(15) 0.1195(19) 0.0308(14) 0.0928(17) 0.0376(14)
    N1 0.0428(7) 0.0290(6) 0.0458(7) 0.0167(6) 0.0161(6) 0.0100(5)
    O1 0.0853(9) 0.0595(8) 0.0673(8) 0.0399(7) 0.0417(7) 0.0318(7)
    O2 0.1020(10) 0.0596(8) 0.0761(8) 0.0452(8) 0.0650(8) 0.0272(7)
    O3 0.1303(13) 0.0634(9) 0.0627(8) 0.0304(9) 0.0559(9) 0.0136(7)
    O4 0.0862(9) 0.0504(8) 0.0820(9) 0.0144(7) 0.0586(8) 0.0099(7)
_geom_special_details
;
All e.s.d.'s (except the e.s.d. in the dihedral angle between two l.s. planes)
are estimated using the full covariance matrix. The cell e.s.d.'s are taken
into account individually in the estimation of e.s.d.'s in distances, angles
and torsion angles; correlations between e.s.d.'s in cell parameters are only
used when they are defined by crystal symmetry. An approximate (isotropic)
treatment of cell e.s.d.'s is used for estimating e.s.d.'s involving l.s.
planes.
;
loop_
    _geom_bond_atom_site_label_1
    _geom_bond_atom_site_label_2
    _geom_bond_site_symmetry_2
    _geom_bond_distance
    _geom_bond_publ_flag
    C1 C2 . 1.381(2) ?
    C1 C6 . 1.394(2) ?
    C1 H1 . 0.9300 ?
    C2 C3 . 1.370(3) ?
    C2 H2 . 0.9300 ?
    C3 C4 . 1.375(3) ?
    C3 H3 . 0.9300 ?
    C4 C5 . 1.373(2) ?
    C4 H4 . 0.9300 ?
    C5 C6 . 1.392(2) ?
    C5 H5 . 0.9300 ?
    C6 C7 . 1.4704(19) ?
    C7 C8 . 1.3362(19) ?
    C7 H7 . 0.9300 ?
    C8 C25 . 1.484(2) ?
    C8 C9 . 1.5172(19) ?
    C9 N1 . 1.4533(18) ?
    C9 H9A . 0.9700 ?
    C9 H9B . 0.9700 ?
    C10 N1 . 1.3830(18) ?
    C10 C11 . 1.3985(19) ?
    C10 C15 . 1.401(2) ?
    C11 C12 . 1.380(2) ?
    C11 H11 . 0.9300 ?
    C12 C13 . 1.370(3) ?
    C12 H12 . 0.9300 ?
    C13 C14 . 1.373(2) ?
    C13 H13 . 0.9300 ?
    C14 C15 . 1.376(2) ?
    C14 H14 . 0.9300 ?
    C15 H15 . 0.9300 ?
    C16 N1 . 1.4499(17) ?
    C16 C17 . 1.5211(19) ?
    C16 H16A . 0.9700 ?
    C16 H16B . 0.9700 ?
    C17 C18 . 1.338(2) ?
    C17 C27 . 1.489(2) ?
    C18 C19 . 1.462(2) ?
    C18 H18 . 0.9300 ?
    C19 C20 . 1.391(2) ?
    C19 C24 . 1.391(2) ?
    C20 C21 . 1.376(2) ?
    C20 H20 . 0.9300 ?
    C21 C22 . 1.369(3) ?
    C21 H21 . 0.9300 ?
    C22 C23 . 1.373(3) ?
    C22 H22 . 0.9300 ?
    C23 C24 . 1.377(2) ?
    C23 H23 . 0.9300 ?
    C24 H24 . 0.9300 ?
    C25 O1 . 1.2032(18) ?
    C25 O2 . 1.3367(18) ?
    C26 O2 . 1.440(2) ?
    C26 H26A . 0.9600 ?
    C26 H26B . 0.9600 ?
    C26 H26C . 0.9600 ?
    C27 O3 . 1.1976(19) ?
    C27 O4 . 1.326(2) ?
    C28 O4 . 1.438(2) ?
    C28 H28A . 0.9600 ?
    C28 H28B . 0.9600 ?
    C28 H28C . 0.9600 ?
loop_
    _geom_angle_atom_site_label_1
    _geom_angle_atom_site_label_2
    _geom_angle_atom_site_label_3
    _geom_angle_site_symmetry_1
    _geom_angle_site_symmetry_3
    _geom_angle
    _geom_angle_publ_flag
    C2 C1 C6 . . 120.52(15) ?
    C2 C1 H1 . . 119.7 ?
    C6 C1 H1 . . 119.7 ?
    C3 C2 C1 . . 120.32(16) ?
    C3 C2 H2 . . 119.8 ?
    C1 C2 H2 . . 119.8 ?
    C2 C3 C4 . . 120.09(16) ?
    C2 C3 H3 . . 120.0 ?
    C4 C3 H3 . . 120.0 ?
    C5 C4 C3 . . 119.93(17) ?
    C5 C4 H4 . . 120.0 ?
    C3 C4 H4 . . 120.0 ?
    C4 C5 C6 . . 121.21(16) ?
    C4 C5 H5 . . 119.4 ?
    C6 C5 H5 . . 119.4 ?
    C5 C6 C1 . . 117.88(14) ?
    C5 C6 C7 . . 117.79(13) ?
    C1 C6 C7 . . 124.22(13) ?
    C8 C7 C6 . . 129.70(12) ?
    C8 C7 H7 . . 115.1 ?
    C6 C7 H7 . . 115.1 ?
    C7 C8 C25 . . 119.20(12) ?
    C7 C8 C9 . . 124.47(12) ?
    C25 C8 C9 . . 116.18(12) ?
    N1 C9 C8 . . 115.32(11) ?
    N1 C9 H9A . . 108.4 ?
    C8 C9 H9A . . 108.4 ?
    N1 C9 H9B . . 108.4 ?
    C8 C9 H9B . . 108.4 ?
    H9A C9 H9B . . 107.5 ?
    N1 C10 C11 . . 121.47(13) ?
    N1 C10 C15 . . 121.47(12) ?
    C11 C10 C15 . . 117.06(13) ?
    C12 C11 C10 . . 120.84(15) ?
    C12 C11 H11 . . 119.6 ?
    C10 C11 H11 . . 119.6 ?
    C13 C12 C11 . . 121.37(16) ?
    C13 C12 H12 . . 119.3 ?
    C11 C12 H12 . . 119.3 ?
    C12 C13 C14 . . 118.45(16) ?
    C12 C13 H13 . . 120.8 ?
    C14 C13 H13 . . 120.8 ?
    C13 C14 C15 . . 121.48(16) ?
    C13 C14 H14 . . 119.3 ?
    C15 C14 H14 . . 119.3 ?
    C14 C15 C10 . . 120.80(14) ?
    C14 C15 H15 . . 119.6 ?
    C10 C15 H15 . . 119.6 ?
    N1 C16 C17 . . 115.91(11) ?
    N1 C16 H16A . . 108.3 ?
    C17 C16 H16A . . 108.3 ?
    N1 C16 H16B . . 108.3 ?
    C17 C16 H16B . . 108.3 ?
    H16A C16 H16B . . 107.4 ?
    C18 C17 C27 . . 114.62(13) ?
    C18 C17 C16 . . 125.71(13) ?
    C27 C17 C16 . . 119.67(13) ?
    C17 C18 C19 . . 131.42(13) ?
    C17 C18 H18 . . 114.3 ?
    C19 C18 H18 . . 114.3 ?
    C20 C19 C24 . . 117.28(15) ?
    C20 C19 C18 . . 124.78(14) ?
    C24 C19 C18 . . 117.74(14) ?
    C21 C20 C19 . . 121.32(15) ?
    C21 C20 H20 . . 119.3 ?
    C19 C20 H20 . . 119.3 ?
    C22 C21 C20 . . 120.34(16) ?
    C22 C21 H21 . . 119.8 ?
    C20 C21 H21 . . 119.8 ?
    C21 C22 C23 . . 119.52(17) ?
    C21 C22 H22 . . 120.2 ?
    C23 C22 H22 . . 120.2 ?
    C22 C23 C24 . . 120.42(17) ?
    C22 C23 H23 . . 119.8 ?
    C24 C23 H23 . . 119.8 ?
    C23 C24 C19 . . 121.07(16) ?
    C23 C24 H24 . . 119.5 ?
    C19 C24 H24 . . 119.5 ?
    O1 C25 O2 . . 123.05(14) ?
    O1 C25 C8 . . 124.34(13) ?
    O2 C25 C8 . . 112.58(13) ?
    O2 C26 H26A . . 109.5 ?
    O2 C26 H26B . . 109.5 ?
    H26A C26 H26B . . 109.5 ?
    O2 C26 H26C . . 109.5 ?
    H26A C26 H26C . . 109.5 ?
    H26B C26 H26C . . 109.5 ?
    O3 C27 O4 . . 121.91(15) ?
    O3 C27 C17 . . 125.83(16) ?
    O4 C27 C17 . . 112.25(13) ?
    O4 C28 H28A . . 109.5 ?
    O4 C28 H28B . . 109.5 ?
    H28A C28 H28B . . 109.5 ?
    O4 C28 H28C . . 109.5 ?
    H28A C28 H28C . . 109.5 ?
    H28B C28 H28C . . 109.5 ?
    C10 N1 C16 . . 120.33(11) ?
    C10 N1 C9 . . 120.62(11) ?
    C16 N1 C9 . . 118.29(11) ?
    C25 O2 C26 . . 116.69(14) ?
    C27 O4 C28 . . 116.80(15) ?
loop_
    _geom_torsion_atom_site_label_1
    _geom_torsion_atom_site_label_2
    _geom_torsion_atom_site_label_3
    _geom_torsion_atom_site_label_4
    _geom_torsion_site_symmetry_1
    _geom_torsion_site_symmetry_2
    _geom_torsion_site_symmetry_3
    _geom_torsion_site_symmetry_4
    _geom_torsion
    _geom_torsion_publ_flag
    C6 C1 C2 C3 . . . . -0.8(3) ?
    C1 C2 C3 C4 . . . . -0.8(3) ?
    C2 C3 C4 C5 . . . . 0.8(3) ?
    C3 C4 C5 C6 . . . . 1.0(3) ?
    C4 C5 C6 C1 . . . . -2.6(2) ?
    C4 C5 C6 C7 . . . . -178.95(15) ?
    C2 C1 C6 C5 . . . . 2.5(2) ?
    C2 C1 C6 C7 . . . . 178.59(15) ?
    C5 C6 C7 C8 . . . . -150.06(16) ?
    C1 C6 C7 C8 . . . . 33.8(2) ?
    C6 C7 C8 C25 . . . . -173.35(14) ?
    C6 C7 C8 C9 . . . . 2.1(2) ?
    C7 C8 C9 N1 . . . . 141.60(14) ?
    C25 C8 C9 N1 . . . . -42.83(18) ?
    N1 C10 C11 C12 . . . . 179.68(13) ?
    C15 C10 C11 C12 . . . . 0.3(2) ?
    C10 C11 C12 C13 . . . . -0.2(2) ?
    C11 C12 C13 C14 . . . . -0.2(2) ?
    C12 C13 C14 C15 . . . . 0.5(2) ?
    C13 C14 C15 C10 . . . . -0.5(2) ?
    N1 C10 C15 C14 . . . . -179.34(12) ?
    C11 C10 C15 C14 . . . . 0.09(19) ?
    N1 C16 C17 C18 . . . . 147.18(15) ?
    N1 C16 C17 C27 . . . . -32.7(2) ?
    C27 C17 C18 C19 . . . . -174.80(15) ?
    C16 C17 C18 C19 . . . . 5.3(3) ?
    C17 C18 C19 C20 . . . . 22.5(3) ?
    C17 C18 C19 C24 . . . . -162.63(16) ?
    C24 C19 C20 C21 . . . . 1.5(2) ?
    C18 C19 C20 C21 . . . . 176.33(15) ?
    C19 C20 C21 C22 . . . . 0.3(3) ?
    C20 C21 C22 C23 . . . . -1.3(3) ?
    C21 C22 C23 C24 . . . . 0.4(3) ?
    C22 C23 C24 C19 . . . . 1.5(3) ?
    C20 C19 C24 C23 . . . . -2.3(2) ?
    C18 C19 C24 C23 . . . . -177.57(16) ?
    C7 C8 C25 O1 . . . . 154.50(16) ?
    C9 C8 C25 O1 . . . . -21.3(2) ?
    C7 C8 C25 O2 . . . . -23.9(2) ?
    C9 C8 C25 O2 . . . . 160.27(13) ?
    C18 C17 C27 O3 . . . . -26.7(2) ?
    C16 C17 C27 O3 . . . . 153.25(18) ?
    C18 C17 C27 O4 . . . . 152.40(14) ?
    C16 C17 C27 O4 . . . . -27.7(2) ?
    C11 C10 N1 C16 . . . . 175.89(12) ?
    C15 C10 N1 C16 . . . . -4.70(18) ?
    C11 C10 N1 C9 . . . . 6.04(18) ?
    C15 C10 N1 C9 . . . . -174.56(12) ?
    C17 C16 N1 C10 . . . . -64.45(17) ?
    C17 C16 N1 C9 . . . . 105.64(15) ?
    C8 C9 N1 C10 . . . . -75.60(16) ?
    C8 C9 N1 C16 . . . . 114.34(14) ?
    O1 C25 O2 C26 . . . . -3.5(3) ?
    C8 C25 O2 C26 . . . . 174.95(16) ?
    O3 C27 O4 C28 . . . . -4.1(3) ?
    C17 C27 O4 C28 . . . . 176.82(16) ?
loop_
    _geom_hbond_atom_site_label_D
    _geom_hbond_atom_site_label_H
    _geom_hbond_atom_site_label_A
    _geom_hbond_site_symmetry_A
    _geom_hbond_distance_DH
    _geom_hbond_distance_HA
    _geom_hbond_distance_DA
    _geom_hbond_angle_DHA
    _geom_hbond_publ_flag
    C9 H9A O1 2_655 0.9700 2.5200 3.474(2) 167.00 yes
_iucr_refine_instructions_details
;
TITL new in P-1
CELL 0.71073   9.9099  11.7327  12.4079 101.131 106.039 114.817
ZERR   2.00   0.0002   0.0002   0.0004   0.002   0.002   0.001
LATT 1
SFAC C  H  N  O
UNIT 56  54  2  8
L.S. 10
ACTA 51
BOND $H
FMAP 2
PLAN 5
SIZE 0.10 0.20 0.32
HTAB
CONF
TEMP 25
WGHT      0.0521      0.1829
FVAR       0.52180
C1    1    0.418299   -0.275903    0.186801    11.00000    0.04387    0.04003 =
         0.05802    0.00867    0.02267    0.01542
AFIX  43
H1    2    0.398540   -0.208101    0.173063    11.00000   -1.20000
AFIX   0
C2    1    0.344368   -0.349181    0.248845    11.00000    0.04842    0.05927 =
         0.06358    0.01214    0.02870    0.01398
AFIX  43
H2    2    0.276276   -0.329692    0.277514    11.00000   -1.20000
AFIX   0
C3    1    0.370854   -0.450486    0.268377    11.00000    0.05911    0.06529 =
         0.06181    0.02814    0.02311    0.01102
AFIX  43
H3    2    0.321887   -0.498729    0.311132    11.00000   -1.20000
AFIX   0
C4    1    0.469720   -0.480888    0.224847    11.00000    0.06441    0.05224 =
         0.06987    0.02850    0.01737    0.02158
AFIX  43
H4    2    0.486596   -0.550352    0.237313    11.00000   -1.20000
AFIX   0
C5    1    0.543536   -0.408571    0.162933    11.00000    0.05025    0.04342 =
         0.05671    0.01295    0.01734    0.02220
AFIX  43
H5    2    0.608881   -0.430675    0.132704    11.00000   -1.20000
AFIX   0
C6    1    0.522318   -0.302770    0.144600    11.00000    0.03881    0.03134 =
         0.04095    0.00434    0.01316    0.01086
C7    1    0.603276   -0.232007    0.075558    11.00000    0.04414    0.03522 =
         0.04312    0.00462    0.01896    0.01812
AFIX  43
H7    2    0.617687   -0.284056    0.017977    11.00000   -1.20000
AFIX   0
C8    1    0.659246   -0.104134    0.083138    11.00000    0.03839    0.03452 =
         0.04065    0.00591    0.01571    0.01552
C9    1    0.654164    0.000315    0.172951    11.00000    0.04190    0.03195 =
         0.04907    0.00756    0.02099    0.01552
AFIX  23
H9A   2    0.559055    0.006196    0.134267    11.00000   -1.20000
H9B   2    0.641183   -0.030437    0.238523    11.00000   -1.20000
AFIX   0
C10   1    0.939674    0.162272    0.308810    11.00000    0.04395    0.03503 =
         0.03505    0.01039    0.02254    0.02031
C11   1    0.958813    0.061370    0.343038    11.00000    0.05993    0.03871 =
         0.04158    0.01233    0.01990    0.02373
AFIX  43
H11   2    0.873012   -0.026730    0.307523    11.00000   -1.20000
AFIX   0
C12   1    1.103412    0.090861    0.428852    11.00000    0.08096    0.06327 =
         0.04420    0.01783    0.01990    0.04756
AFIX  43
H12   2    1.113177    0.022146    0.450365    11.00000   -1.20000
AFIX   0
C13   1    1.232863    0.219275    0.483002    11.00000    0.05892    0.07235 =
         0.04595    0.00395    0.00900    0.03863
AFIX  43
H13   2    1.329741    0.238251    0.540886    11.00000   -1.20000
AFIX   0
C14   1    1.216210    0.319281    0.449808    11.00000    0.04644    0.05057 =
         0.05473    0.00018    0.01753    0.02094
AFIX  43
H14   2    1.303495    0.406730    0.485440    11.00000   -1.20000
AFIX   0
C15   1    1.073271    0.293024    0.365000    11.00000    0.04471    0.03658 =
         0.04830    0.00973    0.02354    0.01895
AFIX  43
H15   2    1.065218    0.362883    0.344724    11.00000   -1.20000
AFIX   0
C16   1    0.775463    0.241723    0.194430    11.00000    0.05160    0.03536 =
         0.04201    0.01097    0.01936    0.02414
AFIX  23
H16A  2    0.672823    0.202093    0.126350    11.00000   -1.20000
H16B  2    0.860806    0.290841    0.169897    11.00000   -1.20000
AFIX   0
C17   1    0.778461    0.341328    0.295118    11.00000    0.04765    0.03875 =
         0.04474    0.01100    0.01980    0.02523
C18   1    0.835687    0.472214    0.314178    11.00000    0.05471    0.04260 =
         0.04584    0.00988    0.02262    0.02973
AFIX  43
H18   2    0.836735    0.519928    0.383892    11.00000   -1.20000
AFIX   0
C19   1    0.896877    0.553532    0.244801    11.00000    0.04998    0.03708 =
         0.05029    0.01242    0.01972    0.02791
C20   1    0.859731    0.503390    0.122951    11.00000    0.06346    0.04061 =
         0.04828    0.01357    0.01661    0.02964
AFIX  43
H20   2    0.796313    0.411229    0.081504    11.00000   -1.20000
AFIX   0
C21   1    0.914948    0.587432    0.062510    11.00000    0.08777    0.05597 =
         0.05448    0.02428    0.02898    0.04427
AFIX  43
H21   2    0.888174    0.551699   -0.019058    11.00000   -1.20000
AFIX   0
C22   1    1.009089    0.723372    0.121827    11.00000    0.09859    0.05683 =
         0.08206    0.03859    0.04927    0.04631
AFIX  43
H22   2    1.048078    0.779893    0.081193    11.00000   -1.20000
AFIX   0
C23   1    1.045533    0.775671    0.241742    11.00000    0.09135    0.03639 =
         0.08390    0.01768    0.03886    0.02812
AFIX  43
H23   2    1.108890    0.868009    0.282249    11.00000   -1.20000
AFIX   0
C24   1    0.988868    0.692269    0.302406    11.00000    0.07337    0.04063 =
         0.06022    0.01041    0.02932    0.02989
AFIX  43
H24   2    1.012455    0.729255    0.383180    11.00000   -1.20000
AFIX   0
C25   1    0.720723   -0.060387   -0.006434    11.00000    0.04730    0.03894 =
         0.04640    0.00810    0.01979    0.01745
C26   1    0.818701   -0.111178   -0.151813    11.00000    0.12813    0.08549 =
         0.08040    0.03050    0.07810    0.05084
AFIX 137
H26A  2    0.730256   -0.118692   -0.215169    11.00000   -1.50000
H26B  2    0.848617   -0.174583   -0.182140    11.00000   -1.50000
H26C  2    0.909900   -0.021872   -0.121697    11.00000   -1.50000
AFIX   0
C27   1    0.713795    0.294645    0.382887    11.00000    0.06639    0.04443 =
         0.05668    0.01561    0.03386    0.03024
C28   1    0.535209    0.108831    0.415437    11.00000    0.12050    0.07314 =
         0.11947    0.03755    0.09272    0.03077
AFIX 137
H28A  2    0.622174    0.121952    0.483897    11.00000   -1.50000
H28B  2    0.460070    0.014461    0.373869    11.00000   -1.50000
H28C  2    0.480186    0.151883    0.441391    11.00000   -1.50000
AFIX   0
N1    3    0.795779    0.134073    0.222548    11.00000    0.04278    0.02906 =
         0.04575    0.00997    0.01610    0.01669
O1    4    0.723479    0.033238   -0.033869    11.00000    0.08524    0.05945 =
         0.06732    0.03182    0.04171    0.03990
O2    4    0.769685   -0.138763   -0.056449    11.00000    0.10204    0.05957 =
         0.07609    0.02715    0.06500    0.04519
O3    4    0.754881    0.362356    0.484076    11.00000    0.13022    0.06335 =
         0.06267    0.01358    0.05583    0.03033
O4    4    0.599917    0.166051    0.336270    11.00000    0.08616    0.05045 =
         0.08199    0.00990    0.05864    0.01443
HKLF 4
REM  new in P-1
REM R1 =  0.0468 for   3683 Fo > 4sig(Fo)  and  0.0802 for all   5710 data
REM    300 parameters refined using      0 restraints
END
;
data_global
_journal_date_recd_electronic     2012-06-19
_journal_date_accepted     2012-06-26
_journal_name_full     'Acta Crystallographica, Section E'
_journal_year     2012
_journal_volume     68
_journal_issue      7
_journal_page_first     o2265
_journal_page_last     o2265
_journal_paper_category     QO
_journal_paper_doi     10.1107/S1600536812029042
_journal_coeditor_code     BT5946
_publ_contact_author_name     'Aravindhan, S.'
_publ_contact_author_address
;
Department of Physics
Presidency College
Chennai 600 005
India
;
_publ_contact_author_email     'aravindhanpresidency@gmail.com'
_publ_contact_author_fax     ?
_publ_contact_author_phone     '9443203669'
_publ_section_title
;
(2<i>E</i>,2'<i>E</i>)-Dimethyl
2,2'-[(phenylazanediyl)bis(methylene)]bis(3-phenylacrylate)
;
loop_
    _publ_author_name
    _publ_author_footnote
    _publ_author_address
    'V. Sabari' .
;
Department of Physics
Presidency College
Chennai 600 005
India
;
    'R. Selvakumar' .
;
Department of Organic Chemistry
University of Madras
Chennai 600 025
India
;
    'M. Bakthadoss' .
;
Department of Organic Chemistry
University of mMdras
Chennai 600 025
India
;
    'S. Aravindhan' .
;
Department of Physics
Presidency College
Chennai 600 005
India
;
