# Supplementary material for: (2E,2′E)-Dimethyl 2,2′-[(phenyl­aza­nedi­yl)bis­(methyl­ene)]bis­(3-phenyl­acrylate)
Source: Acta Crystallogr Sect E Struct Rep Online. 2012 Jun 30;68(Pt 7):o2265. doi: 10.1107/S1600536812029042 (PMC3394048; doi:10.1107/S1600536812029042)
Supplement: Supplementary file 2 [file e-68-o2265-Isup2.hkl]

# 
# h,k,l, Fc-squared, Fo-squared, sigma(Fo-squared) and status flag 
# 
data_I
_shelx_title ' new in P-1' 
_shelx_refln_list_code          4 
_shelx_F_calc_maximum      202.91 
_exptl_crystal_F_000       468.00 
_reflns_d_resolution_high  0.7461 
 
loop_ 
 _symmetry_equiv_pos_as_xyz 
 'x, y, z' 
 '-x, -y, -z' 
 
_cell_length_a     9.9099 
_cell_length_b    11.7327 
_cell_length_c    12.4079 
_cell_angle_alpha 101.131 
_cell_angle_beta  106.039 
_cell_angle_gamma 114.817 
 
_shelx_F_squared_multiplier     1.000 
 
loop_ 
 _refln_index_h 
 _refln_index_k 
 _refln_index_l 
 _refln_F_squared_calc 
 _refln_F_squared_meas 
 _refln_F_squared_sigma 
 _refln_observed_status 
   1   0   0      158.07      135.21      1.49 o 
   2   0   0      391.03      391.97      3.36 o 
   3   0   0        2.17        4.44      0.34 o 
   4   0   0      197.11      200.13      2.88 o 
   5   0   0       60.84       67.89      1.91 o 
   6   0   0       68.79       75.40      2.22 o 
   7   0   0      121.24      110.78      2.47 o 
   8   0   0        0.08       -0.73      0.90 o 
   9   0   0        7.58        6.59      1.80 o 
  10   0   0        0.53       -1.51      1.51 o 
 -11   1   0        0.05       -1.43      1.58 o 
 -10   1   0        8.49        6.96      1.53 o 
  -9   1   0        0.01       -0.14      1.19 o 
  -8   1   0       64.74       72.63      2.46 o 
  -7   1   0       15.45       12.95      1.00 o 
  -6   1   0      126.42      125.37      2.11 o 
  -5   1   0        6.19        4.17      0.56 o 
  -4   1   0       65.81       71.44      1.22 o 
  -3   1   0     1174.67     1134.84      8.06 o 
  -2   1   0       14.84       16.20      0.36 o 
  -1   1   0      400.21      370.79      3.80 o 
   0   1   0       28.27       27.45      1.12 o 
   1   1   0      161.40      172.71      2.21 o 
   2   1   0     1460.86     1421.84     15.31 o 
   3   1   0      435.36      418.41      4.52 o 
   4   1   0       42.66       36.91      1.43 o 
   5   1   0       19.57       23.00      1.27 o 
   6   1   0       14.99       16.89      1.31 o 
   7   1   0        0.13       -1.16      1.16 o 
   8   1   0        3.15        3.67      1.13 o 
   9   1   0        6.59        5.91      1.98 o 
  10   1   0        2.80        5.47      2.13 o 
 -11   2   0        3.51        3.38      1.69 o 
 -10   2   0        3.01        1.88      1.36 o 
  -9   2   0        2.36        1.71      1.01 o 
  -8   2   0        2.28        1.05      0.67 o 
  -7   2   0        0.09       -0.57      0.57 o 
  -6   2   0      145.40      156.78      2.33 o 
  -5   2   0     2517.19     2584.56     22.23 o 
  -4   2   0     1021.60     1017.91      7.38 o 
  -3   2   0     5994.74     5739.98     42.98 o 
  -2   2   0      903.91      947.81      7.26 o 
  -1   2   0      696.14      691.13      5.38 o 
   0   2   0      222.67      229.29      4.05 o 
   1   2   0     1493.17     1375.60     17.11 o 
   2   2   0       22.35       31.51      1.03 o 
   3   2   0      580.85      583.66      7.02 o 
   4   2   0      326.06      362.35      5.74 o 
   5   2   0       23.56       24.29      1.44 o 
   6   2   0       98.87       94.60      2.84 o 
   7   2   0       51.08       53.77      5.53 o 
   8   2   0        0.21       -0.28      1.45 o 
   9   2   0        3.59        4.26      2.06 o 
  10   2   0       14.01       12.23      2.57 o 
 -11   3   0        0.00       -0.88      1.32 o 
 -10   3   0        7.45        9.33      1.51 o 
  -9   3   0        0.82       -0.74      0.74 o 
  -8   3   0        1.58        0.66      0.63 o 
  -7   3   0        1.61        0.29      0.62 o 
  -6   3   0      151.82      151.73      2.06 o 
  -5   3   0      121.97      128.96      1.75 o 
  -4   3   0     1966.03     1937.87     14.60 o 
  -3   3   0     3010.14     3016.23     22.44 o 
  -2   3   0       67.76       62.10      0.87 o 
  -1   3   0      198.71      170.59      2.53 o 
   0   3   0        0.37       -0.22      0.31 o 
   1   3   0      122.85      142.20      2.32 o 
   2   3   0      331.83      312.02      4.26 o 
   3   3   0      208.15      210.59      3.32 o 
   4   3   0       70.85       70.38      4.23 o 
   5   3   0       29.87       26.99      1.67 o 
   6   3   0       67.51       64.29      4.33 o 
   7   3   0        0.52       -0.74      1.25 o 
 -11   4   0        1.87        1.52      2.04 o 
 -10   4   0       21.87       22.03      2.47 o 
  -9   4   0       21.78       22.78      1.49 o 
  -8   4   0       15.66       13.76      0.83 o 
  -7   4   0      382.40      394.31      4.24 o 
  -6   4   0      192.26      168.89      2.21 o 
  -5   4   0      127.74      133.67      2.00 o 
  -4   4   0      107.65      112.38      1.32 o 
  -3   4   0     1184.31     1190.16      9.21 o 
  -2   4   0      672.31      654.34      5.33 o 
  -1   4   0        0.67        1.44      0.34 o 
   0   4   0       26.82       30.29      1.11 o 
   1   4   0        4.52        3.91      0.65 o 
   2   4   0      155.11      173.47      2.96 o 
   3   4   0        4.73        7.96      0.86 o 
   4   4   0       10.44        9.89      1.23 o 
   5   4   0        1.18        2.94      1.35 o 
   6   4   0       11.50       11.41      3.91 o 
   7   4   0        3.86        6.90      2.68 o 
 -12   5   0        0.11        1.58      2.57 o 
 -11   5   0        1.12       -0.02      2.35 o 
 -10   5   0       12.74       10.16      2.73 o 
  -9   5   0       25.45       22.04      1.12 o 
  -8   5   0       47.11       45.64      1.50 o 
  -7   5   0      175.51      164.06      2.31 o 
  -6   5   0      263.04      258.67      3.36 o 
  -5   5   0       33.33       35.82      1.10 o 
  -4   5   0       37.64       33.88      0.93 o 
  -3   5   0     1053.62     1098.29      9.55 o 
  -2   5   0       39.11       42.20      0.96 o 
  -1   5   0        0.07       -0.36      0.36 o 
   0   5   0      819.55      893.10     12.13 o 
   1   5   0      281.53      351.88      6.29 o 
   2   5   0        1.66        0.58      0.82 o 
   3   5   0       16.05       16.36      1.74 o 
   4   5   0       38.12       37.50      2.75 o 
   5   5   0        2.74        1.34      2.13 o 
   6   5   0       12.01       16.96      3.16 o 
   7   5   0        4.50        0.81      2.50 o 
 -12   6   0        0.23        0.29      2.42 o 
 -11   6   0        0.95        2.17      1.10 o 
 -10   6   0       21.12       19.38      1.28 o 
  -9   6   0       12.70        9.35      0.91 o 
  -8   6   0       67.49       67.09      1.57 o 
  -7   6   0       13.03       13.33      1.01 o 
  -6   6   0       21.58       19.00      1.11 o 
  -5   6   0        5.44        2.63      0.58 o 
  -4   6   0      232.08      256.09      3.34 o 
  -3   6   0        4.33        8.17      0.58 o 
  -2   6   0     1058.95     1099.53      9.47 o 
  -1   6   0      189.34      183.17      3.17 o 
   0   6   0       56.45       55.98      3.27 o 
   1   6   0        6.18        3.76      0.95 o 
   2   6   0        0.52        1.11      1.04 o 
   3   6   0        7.74       11.37      1.79 o 
   4   6   0       68.48       66.65      3.40 o 
   5   6   0       10.88       13.51      2.83 o 
   6   6   0       16.26       21.63      3.49 o 
 -12   7   0        1.22        0.70      2.31 o 
 -11   7   0       51.78       46.91      2.10 o 
 -10   7   0       53.26       51.52      1.87 o 
  -9   7   0        1.20       -0.51      0.76 o 
  -8   7   0       62.57       72.78      1.70 o 
  -7   7   0       22.25       20.40      1.08 o 
  -6   7   0        0.17        0.21      0.62 o 
  -5   7   0       37.92       31.62      1.17 o 
  -4   7   0       51.54       48.70      1.29 o 
  -3   7   0       28.54       36.88      1.17 o 
  -2   7   0      572.34      615.33      8.23 o 
  -1   7   0      234.74      225.99      6.66 o 
   0   7   0       98.73      117.63      3.13 o 
   1   7   0       34.93       34.46      1.87 o 
   2   7   0        0.21       -0.49      1.04 o 
   3   7   0       27.44       24.67      3.27 o 
   4   7   0        0.62        2.24      2.06 o 
   5   7   0        8.98        6.61      2.79 o 
   6   7   0        0.06        0.66      2.42 o 
 -12   8   0        0.04       -1.16      1.16 o 
 -11   8   0       14.12       15.71      1.27 o 
 -10   8   0       38.33       36.41      1.65 o 
  -9   8   0       88.12       86.38      2.14 o 
  -8   8   0       59.61       59.84      2.07 o 
  -7   8   0       19.08       19.83      1.14 o 
  -6   8   0       44.69       44.82      1.56 o 
  -5   8   0      266.76      255.80      3.72 o 
  -4   8   0       60.15       55.46      1.82 o 
  -3   8   0      102.17      100.46      2.16 o 
  -2   8   0       74.69       76.40      2.46 o 
  -1   8   0       74.06       68.85      2.82 o 
   0   8   0        3.81        4.21      1.20 o 
   1   8   0        6.66        4.93      1.40 o 
   2   8   0      125.99      102.18      5.95 o 
   3   8   0        5.15        9.51      2.79 o 
   4   8   0        2.20        2.20      2.61 o 
   5   8   0        3.38        5.62      3.23 o 
 -12   9   0        1.29        1.12      1.10 o 
 -11   9   0        2.01        1.67      1.01 o 
 -10   9   0       11.03       10.80      1.22 o 
  -9   9   0      107.89      108.87      2.79 o 
  -8   9   0      174.54      174.69      3.51 o 
  -7   9   0      377.89      377.10      5.09 o 
  -6   9   0        3.38        2.28      0.84 o 
  -5   9   0        9.39       10.23      1.42 o 
  -4   9   0        4.14        3.33      1.14 o 
  -3   9   0       14.89       15.87      1.45 o 
  -2   9   0      247.35      231.38      4.65 o 
  -1   9   0      284.77      276.94      4.80 o 
   0   9   0        3.99        2.17      1.98 o 
   1   9   0       74.29       67.60      5.07 o 
   2   9   0       15.48        7.75      2.79 o 
   3   9   0        0.58       -0.22      2.31 o 
   4   9   0       17.22       18.65      3.93 o 
   5   9   0       16.46       11.09      3.86 o 
 -12  10   0        0.14       -0.55      1.10 o 
 -11  10   0        1.56        0.48      1.08 o 
 -10  10   0        3.72        6.30      1.33 o 
  -9  10   0        9.59        9.30      1.24 o 
  -8  10   0        0.82        2.62      0.99 o 
  -7  10   0       20.56       15.81      1.34 o 
  -6  10   0      165.98      172.66      3.63 o 
  -5  10   0       48.45       47.22      2.31 o 
  -4  10   0      101.42       90.47      3.77 o 
  -3  10   0       58.56       47.05      2.25 o 
  -2  10   0       44.51       39.42      2.74 o 
  -1  10   0        1.42        1.14      2.24 o 
   0  10   0        0.40        1.14      2.13 o 
   1  10   0       29.29       30.18      4.08 o 
   2  10   0       66.56       75.12      5.98 o 
   3  10   0       24.10       17.81      3.97 o 
   4  10   0        1.95       -2.94      2.94 o 
 -12  11   0        0.18        1.34      1.35 o 
 -11  11   0        0.42        0.57      1.25 o 
 -10  11   0       11.52       12.81      3.80 o 
  -9  11   0       13.85       13.15      1.57 o 
  -8  11   0       40.01       45.09      3.00 o 
  -7  11   0       13.90       14.66      1.38 o 
  -6  11   0      220.78      223.16      5.12 o 
  -5  11   0        4.32        4.65      1.31 o 
  -4  11   0      100.23       90.09      4.02 o 
  -3  11   0      102.44      102.11      6.06 o 
  -2  11   0       16.69       17.35      2.33 o 
  -1  11   0        1.29       -0.04      2.28 o 
   0  11   0       19.67       15.02      3.56 o 
   1  11   0       13.62        9.36      3.16 o 
   2  11   0        0.00        0.95      2.83 o 
   3  11   0        1.58       -2.46      3.16 o 
 -11  12   0       11.88       12.04      2.57 o 
 -10  12   0       12.05       11.43      4.42 o 
  -9  12   0        7.48        9.75      1.56 o 
  -8  12   0        2.25        2.62      1.33 o 
  -7  12   0        0.67        0.15      1.21 o 
  -6  12   0        0.56        1.18      1.47 o 
  -5  12   0       15.91       15.82      2.97 o 
  -4  12   0        2.43        5.25      2.39 o 
  -3  12   0        8.31        9.73      2.90 o 
  -2  12   0       50.66       57.43      5.14 o 
  -1  12   0        8.52       12.67      3.45 o 
   0  12   0        0.15        1.65      2.68 o 
   1  12   0        0.02       -0.48      2.97 o 
 -11  13   0        1.39        2.17      2.09 o 
 -10  13   0        5.55        8.37      2.57 o 
  -9  13   0        7.36        8.41      2.64 o 
  -8  13   0        0.89        0.38      1.62 o 
  -7  13   0        0.01       -0.35      1.47 o 
  -6  13   0        0.32        0.88      2.35 o 
  -5  13   0        0.99       -0.92      2.24 o 
  -4  13   0        2.72       -0.66      2.28 o 
  -3  13   0       10.01       11.27      3.38 o 
  -2  13   0        1.61       -2.42      2.42 o 
  -1  13   0        1.67        0.26      2.86 o 
   0  13   0       13.95       11.38      3.89 o 
 -10  14   0        3.82        5.73      2.75 o 
  -9  14   0        0.13       -2.13      2.13 o 
  -8  14   0        6.58        4.47      3.80 o 
  -7  14   0        0.85       -1.40      2.02 o 
  -6  14   0        0.00       -0.44      2.09 o 
  -5  14   0        2.96        4.55      2.75 o 
  -4  14   0        6.67        4.00      3.01 o 
  -3  14   0       13.70       22.87      4.30 o 
  -2  14   0        1.08        3.49      3.27 o 
  -8  15   0        9.30       10.02      3.27 o 
  -7  15   0        6.15        0.00      2.57 o 
  -6  15   0        3.41        2.53      2.94 o 
  -5  15   0       12.53       17.04      3.93 o 
  -4  15   0        0.66        1.91      3.12 o 
   4 -15   1        1.21        5.43      3.12 o 
   5 -15   1        6.77       14.47      3.89 o 
   6 -15   1        0.17        2.97      2.86 o 
   7 -15   1        0.85       -2.06      2.46 o 
   8 -15   1        3.74        2.33      1.95 o 
   1 -14   1        5.17        1.40      3.08 o 
   2 -14   1        2.85        3.05      3.16 o 
   3 -14   1        4.84        2.72      2.79 o 
   4 -14   1       10.19       14.32      3.60 o 
   5 -14   1       13.05       23.39      3.89 o 
   6 -14   1        1.68       -1.06      2.09 o 
   7 -14   1        7.07        8.24      2.75 o 
   8 -14   1        0.65       -0.93      2.61 o 
   9 -14   1        0.01        1.80      2.28 o 
  10 -14   1        3.04        4.96      2.61 o 
   0 -13   1        1.86        0.51      2.83 o 
   1 -13   1        4.03        2.75      2.75 o 
   2 -13   1        3.47        1.84      2.79 o 
   3 -13   1       32.34       35.98      4.55 o 
   4 -13   1        7.63        7.86      2.83 o 
   5 -13   1        0.05        0.59      2.13 o 
   6 -13   1        0.46        1.64      1.64 o 
   7 -13   1        1.71        1.54      2.17 o 
   8 -13   1        9.82       10.34      2.10 o 
   9 -13   1        0.03        3.18      1.73 o 
  10 -13   1        0.42        1.65      2.28 o 
  11 -13   1       16.78       23.50      3.45 o 
  -2 -12   1       10.56       14.54      4.11 o 
  -1 -12   1        5.63       14.65      3.93 o 
   0 -12   1        1.17        3.34      2.79 o 
   1 -12   1        0.52        0.84      2.57 o 
   2 -12   1       17.12       21.70      3.71 o 
   3 -12   1        0.11       -1.87      1.87 o 
   4 -12   1        0.52       -1.10      1.87 o 
   5 -12   1        8.63        4.60      1.76 o 
   6 -12   1       76.95       75.74      3.88 o 
   7 -12   1        4.27        3.88      1.65 o 
   8 -12   1       29.15       27.53      5.76 o 
   9 -12   1        0.30        0.48      2.50 o 
  10 -12   1        3.42        4.41      2.35 o 
  11 -12   1       13.76       15.37      3.41 o 
  -3 -11   1        8.56       10.39      3.71 o 
  -2 -11   1        2.36        0.51      2.79 o 
  -1 -11   1       13.81       16.56      3.71 o 
   0 -11   1       93.82       97.08      6.57 o 
   1 -11   1        5.68        6.80      1.40 o 
   2 -11   1        9.88        9.54      1.26 o 
   3 -11   1        1.46       -0.26      1.87 o 
   4 -11   1       15.09       18.14      1.77 o 
   5 -11   1       56.34       50.32      2.95 o 
   6 -11   1       17.59       20.18      1.78 o 
   7 -11   1       19.58       24.69      1.90 o 
   8 -11   1       23.24       27.40      1.95 o 
   9 -11   1        5.55        7.22      1.40 o 
  10 -11   1        0.09        1.03      1.51 o 
  11 -11   1        0.02       -1.13      1.35 o 
  12 -11   1       12.81       15.11      2.09 o 
  -4 -10   1        0.03       -1.58      2.83 o 
  -3 -10   1       54.61       57.79      5.43 o 
  -2 -10   1       45.33       47.03      4.99 o 
  -1 -10   1        1.34        0.62      2.24 o 
   0 -10   1        4.35        0.84      2.06 o 
   1 -10   1      133.62      128.91      6.79 o 
   2 -10   1      180.33      163.27      3.57 o 
   3 -10   1        2.85        1.93      1.15 o 
   4 -10   1        0.49        0.30      0.92 o 
   5 -10   1        7.19        5.60      1.32 o 
   6 -10   1        0.16       -0.81      0.89 o 
   7 -10   1        0.02       -0.89      0.89 o 
   8 -10   1        0.68        0.76      0.99 o 
   9 -10   1      124.39      125.08      3.18 o 
  10 -10   1        9.19        9.02      1.44 o 
  11 -10   1       12.69       13.37      1.61 o 
  12 -10   1        1.47        3.06      2.29 o 
  -5  -9   1       14.42       10.72      3.67 o 
  -4  -9   1        7.51        7.93      3.16 o 
  -3  -9   1        3.65        1.10      2.50 o 
  -2  -9   1        1.36        0.92      2.31 o 
  -1  -9   1        2.70        1.84      2.13 o 
   0  -9   1       22.23       17.63      2.06 o 
   1  -9   1       16.84       15.08      1.28 o 
   2  -9   1        4.27        3.93      0.73 o 
   3  -9   1       42.85       40.88      2.10 o 
   4  -9   1       85.76       84.98      2.37 o 
   5  -9   1       57.55       64.76      2.30 o 
   6  -9   1      115.84      113.33      2.96 o 
   7  -9   1      262.03      265.57      4.67 o 
   8  -9   1      159.47      169.96      3.57 o 
   9  -9   1       10.63        9.28      1.48 o 
  10  -9   1       19.63       21.20      1.50 o 
  11  -9   1        0.32       -1.09      1.11 o 
  12  -9   1        0.80        1.09      1.22 o 
  -5  -8   1       10.72        8.48      3.01 o 
  -4  -8   1       16.16       22.47      3.67 o 
  -3  -8   1      152.59      131.37      7.05 o 
  -2  -8   1        0.70        3.23      2.17 o 
  -1  -8   1        3.75        3.62      1.43 o 
   0  -8   1      160.39      154.24      3.77 o 
   1  -8   1       77.11       76.12      2.66 o 
   2  -8   1       15.19        9.41      0.73 o 
   3  -8   1       54.08       53.82      2.60 o 
   4  -8   1      317.50      322.11      5.90 o 
   5  -8   1        0.10       -0.64      0.64 o 
   6  -8   1       14.17       10.60      0.96 o 
   7  -8   1      207.25      199.32      3.30 o 
   8  -8   1      121.55      124.99      2.93 o 
   9  -8   1        2.44        3.04      0.93 o 
  10  -8   1        0.11        0.89      0.98 o 
  11  -8   1        6.99        6.34      1.26 o 
  12  -8   1        2.73        0.28      1.87 o 
  -6  -7   1        0.41        1.84      2.39 o 
  -5  -7   1        8.19        7.71      2.64 o 
  -4  -7   1        2.39        5.29      2.28 o 
  -3  -7   1        8.08       10.98      3.29 o 
  -2  -7   1        0.59        0.14      1.24 o 
  -1  -7   1       15.03       11.81      1.64 o 
   0  -7   1      108.44      104.42      3.36 o 
   1  -7   1       10.63       11.27      1.38 o 
   2  -7   1        0.33        0.16      0.53 o 
   3  -7   1      101.07      110.20      1.78 o 
   4  -7   1      165.81      174.24      2.67 o 
   5  -7   1       76.99       87.05      1.90 o 
   6  -7   1       97.92      104.80      2.15 o 
   7  -7   1        0.43        1.62      0.77 o 
   8  -7   1       80.22       82.83      3.22 o 
   9  -7   1        9.89       12.23      1.06 o 
  10  -7   1       42.69       41.15      1.81 o 
  11  -7   1        0.07        0.91      1.43 o 
  12  -7   1        9.15        9.43      1.78 o 
  -6  -6   1        2.22        1.54      2.35 o 
  -5  -6   1       18.69       16.74      2.97 o 
  -4  -6   1        0.02        0.85      1.28 o 
  -3  -6   1       52.45       42.71      3.29 o 
  -2  -6   1       44.58       52.63      2.70 o 
  -1  -6   1        4.41        3.02      0.90 o 
   0  -6   1      221.78      219.80      4.71 o 
   1  -6   1       40.66       39.61      1.98 o 
   2  -6   1     1046.47     1086.08     10.08 o 
   3  -6   1      504.06      548.87      5.17 o 
   4  -6   1        0.29        0.43      0.43 o 
   5  -6   1      171.06      180.78      2.76 o 
   6  -6   1      264.75      258.15      3.57 o 
   7  -6   1        9.23        9.68      0.98 o 
   8  -6   1      272.80      254.27      3.39 o 
   9  -6   1        1.00        0.05      0.78 o 
  10  -6   1        0.39        0.35      0.92 o 
  11  -6   1        0.78       -1.09      2.44 o 
  12  -6   1        0.00       -1.34      1.34 o 
  -7  -5   1        4.57        8.63      2.68 o 
  -6  -5   1        5.59        4.53      1.61 o 
  -5  -5   1       21.18       20.57      2.01 o 
  -4  -5   1        0.64        1.03      1.76 o 
  -3  -5   1      115.20      124.96      4.63 o 
  -2  -5   1       70.73       66.12      1.80 o 
  -1  -5   1      347.67      365.40      5.50 o 
   0  -5   1      680.89      720.04      8.61 o 
   1  -5   1       39.11       46.75      1.13 o 
   2  -5   1      107.11      101.47      1.39 o 
   3  -5   1     1654.57     1757.44     12.74 o 
   4  -5   1        0.28        0.78      0.40 o 
   5  -5   1      491.72      480.24      5.47 o 
   6  -5   1       10.53        7.90      0.69 o 
   7  -5   1        3.14        4.35      0.67 o 
   8  -5   1       20.04       13.23      1.14 o 
   9  -5   1       32.55       30.16      1.82 o 
  10  -5   1       12.06       11.24      2.01 o 
  11  -5   1        3.12        2.03      1.37 o 
  12  -5   1        2.11        3.49      1.91 o 
  -7  -4   1        0.96        4.74      1.67 o 
  -6  -4   1        3.01        6.05      2.24 o 
  -5  -4   1       52.50       55.28      2.27 o 
  -4  -4   1       54.21       59.30      2.17 o 
  -3  -4   1      372.03      373.72      6.04 o 
  -2  -4   1       76.69       91.43      2.13 o 
  -1  -4   1        1.62        0.21      0.47 o 
   0  -4   1      700.80      679.52      7.94 o 
   1  -4   1       20.32       12.03      0.60 o 
   2  -4   1       44.06       47.84      0.77 o 
   3  -4   1     1611.30     1599.87     12.25 o 
   4  -4   1        5.03        4.98      0.44 o 
   5  -4   1     1156.95     1151.22     10.49 o 
   6  -4   1      464.83      460.95      4.84 o 
   7  -4   1        9.19       10.63      0.79 o 
   8  -4   1       28.07       27.32      1.74 o 
   9  -4   1       32.51       35.83      2.17 o 
  10  -4   1        8.14        6.35      1.45 o 
  11  -4   1        0.37       -0.37      1.62 o 
  -7  -3   1        1.59        1.63      1.40 o 
  -6  -3   1       10.49        6.92      2.04 o 
  -5  -3   1       19.10       20.70      1.42 o 
  -4  -3   1        6.73        7.67      1.44 o 
  -3  -3   1      274.46      277.35      3.89 o 
  -2  -3   1     1229.60     1328.27     14.62 o 
  -1  -3   1      510.61      488.07      5.82 o 
   0  -3   1        6.09        4.64      0.40 o 
   1  -3   1      338.29      296.51      2.59 o 
   2  -3   1     1470.44     1407.09     10.74 o 
   3  -3   1      104.22      115.03      1.34 o 
   4  -3   1       67.94       70.26      0.99 o 
   5  -3   1      773.28      743.77      7.07 o 
   6  -3   1       74.90       84.22      1.62 o 
   7  -3   1      215.33      238.67      4.23 o 
   8  -3   1       76.58       83.65      2.27 o 
   9  -3   1        0.26       -0.84      0.84 o 
  10  -3   1        4.09        1.84      1.39 o 
  11  -3   1        0.61        1.10      1.76 o 
 -10  -2   1        9.76        9.99      2.20 o 
  -9  -2   1        7.66        8.63      2.09 o 
  -8  -2   1       10.21       12.76      1.87 o 
  -7  -2   1       42.24       42.22      2.47 o 
  -6  -2   1       67.79       64.14      2.23 o 
  -5  -2   1        9.21       10.08      0.99 o 
  -4  -2   1        0.69        2.07      1.06 o 
  -3  -2   1      316.49      325.01      4.16 o 
  -2  -2   1      418.16      423.36      5.04 o 
  -1  -2   1      212.09      213.01      2.77 o 
   0  -2   1    12586.57    11651.63    110.81 o 
   1  -2   1      153.51      134.30      1.40 o 
   2  -2   1        0.66        2.81      0.33 o 
   3  -2   1      907.17      869.63      6.40 o 
   4  -2   1      291.92      321.28      2.89 o 
   5  -2   1      280.28      264.31      3.07 o 
   6  -2   1       18.20       13.15      0.87 o 
   7  -2   1        4.64        5.87      0.83 o 
   8  -2   1        3.85        4.00      1.07 o 
   9  -2   1        0.23       -0.26      1.08 o 
  10  -2   1        1.35        1.98      1.84 o 
  11  -2   1        5.12        7.53      2.13 o 
 -10  -1   1        6.15        5.95      1.84 o 
  -9  -1   1       12.37       10.71      1.63 o 
  -8  -1   1        7.97        6.97      1.16 o 
  -7  -1   1      125.23      130.92      3.83 o 
  -6  -1   1      270.29      281.44      7.56 o 
  -5  -1   1       44.31       44.18      2.00 o 
  -4  -1   1      219.03      219.29      3.59 o 
  -3  -1   1      550.18      554.61      5.60 o 
  -2  -1   1     1669.39     1612.60     15.40 o 
  -1  -1   1       96.35      104.77      1.40 o 
   0  -1   1     1054.39     1041.17     13.72 o 
   1  -1   1      858.85      770.45      6.37 o 
   2  -1   1    41170.95    36715.26    722.37 o 
   3  -1   1       83.87       95.52      1.10 o 
   4  -1   1     1003.11     1005.06      7.89 o 
   5  -1   1       25.82       36.13      1.18 o 
   6  -1   1        1.46        1.25      0.69 o 
   7  -1   1        4.87        6.63      0.94 o 
   8  -1   1       15.08       16.82      1.82 o 
   9  -1   1        1.28        1.93      1.39 o 
  10  -1   1        3.31        5.91      2.09 o 
  11  -1   1        0.61        0.04      1.95 o 
 -10   0   1        1.39       -0.30      1.17 o 
  -9   0   1        2.11        1.80      1.15 o 
  -8   0   1       21.23       18.95      1.36 o 
  -7   0   1        2.11        4.32      0.78 o 
  -6   0   1        9.29       15.21      0.88 o 
  -5   0   1       21.00       22.74      1.04 o 
  -4   0   1       51.22       58.87      1.07 o 
  -3   0   1       33.83       26.43      0.85 o 
  -2   0   1      474.99      486.79     10.94 o 
   0   0   1      435.57      419.72      5.39 o 
   1   0   1      261.10      238.88      2.59 o 
   2   0   1      102.63       97.65      1.33 o 
   3   0   1       60.11       62.85      1.13 o 
   4   0   1      232.81      236.64      3.04 o 
   5   0   1        3.27        2.38      0.82 o 
   6   0   1       45.04       44.65      3.63 o 
   7   0   1       48.41       51.36      2.22 o 
   8   0   1        1.29        1.16      1.04 o 
   9   0   1        0.45       -1.54      1.54 o 
  10   0   1        0.33        1.40      2.02 o 
 -11   1   1       18.15       20.27      2.09 o 
 -10   1   1       13.32       12.64      2.06 o 
  -9   1   1        0.86       -0.74      0.97 o 
  -8   1   1      106.11      103.40      2.24 o 
  -7   1   1       19.93       19.54      0.90 o 
  -6   1   1       34.59       28.30      0.96 o 
  -5   1   1        2.84        2.37      0.70 o 
  -4   1   1       15.12       22.49      0.91 o 
  -3   1   1     2248.29     2210.13     23.55 o 
  -2   1   1      248.78      203.54      2.89 o 
  -1   1   1       36.02       29.66      0.37 o 
   0   1   1      108.82      114.08      1.57 o 
   1   1   1     2246.13     2047.06    104.63 o 
   2   1   1     1037.97      989.85     10.99 o 
   3   1   1     1406.48     1394.11     13.69 o 
   4   1   1      199.62      187.72      2.69 o 
   5   1   1        5.79        6.25      1.02 o 
   6   1   1      439.21      439.84      7.25 o 
   7   1   1       56.53       53.57      2.99 o 
   8   1   1        2.19        2.99      1.22 o 
   9   1   1        0.05       -0.22      1.80 o 
  10   1   1        2.04        0.26      1.98 o 
 -11   2   1        6.93        9.98      1.62 o 
 -10   2   1        8.81       12.99      1.41 o 
  -9   2   1        0.30       -0.19      0.83 o 
  -8   2   1        0.29       -0.39      0.39 o 
  -7   2   1        9.85       10.38      1.07 o 
  -6   2   1       19.16       17.92      0.94 o 
  -5   2   1      204.04      184.38      2.25 o 
  -4   2   1        2.72        2.29      0.30 o 
  -3   2   1      198.33      187.22      3.10 o 
  -2   2   1    13338.85    12468.95    108.65 o 
  -1   2   1      210.66      185.28      1.93 o 
   0   2   1     1504.56     1449.48     20.04 o 
   1   2   1       84.31       83.22      1.63 o 
   2   2   1      297.18      318.53      4.47 o 
   3   2   1      315.40      344.16      4.70 o 
   4   2   1      193.86      185.76      4.06 o 
   5   2   1      175.41      191.37      4.11 o 
   6   2   1       55.21       54.64      8.61 o 
   7   2   1        2.49       -0.40      1.32 o 
   8   2   1        0.03        2.64      2.35 o 
   9   2   1        0.03        1.47      2.09 o 
 -11   3   1        1.68        0.65      1.00 o 
 -10   3   1        1.41        2.08      0.88 o 
  -9   3   1       14.53       15.59      1.05 o 
  -8   3   1        0.99       -0.09      0.46 o 
  -7   3   1        0.04       -0.67      0.67 o 
  -6   3   1       84.23       98.35      1.58 o 
  -5   3   1      543.08      584.39      5.03 o 
  -4   3   1      581.53      514.28      4.80 o 
  -3   3   1      769.40      735.51      5.74 o 
  -2   3   1      716.90      689.60      5.44 o 
  -1   3   1        0.22        0.14      0.37 o 
   0   3   1      513.33      553.13      6.57 o 
   1   3   1     3986.95     4104.62     43.26 o 
   2   3   1      118.77      152.92      2.67 o 
   3   3   1        0.01       -0.63      0.63 o 
   4   3   1       64.65       61.83      2.27 o 
   5   3   1      143.81      143.86      4.52 o 
   6   3   1       19.19       17.90      2.00 o 
   7   3   1        0.79        0.22      2.17 o 
 -12   4   1        2.78        1.10      2.64 o 
 -11   4   1        0.10       -0.61      0.79 o 
 -10   4   1        0.03       -0.81      0.81 o 
  -9   4   1       11.50        8.65      0.74 o 
  -8   4   1       20.70       16.77      1.39 o 
  -7   4   1      485.64      474.61      5.22 o 
  -6   4   1       71.35       68.32      1.20 o 
  -5   4   1     1403.65     1350.05     13.13 o 
  -4   4   1        8.92       14.92      0.74 o 
  -3   4   1       28.10       24.29      0.53 o 
  -2   4   1      125.53      137.25      1.65 o 
  -1   4   1     1179.87     1143.53     11.42 o 
   0   4   1      157.01      141.77      4.93 o 
   1   4   1       74.92       90.63      2.29 o 
   2   4   1      245.32      280.28      4.88 o 
   3   4   1       56.92       69.68      4.18 o 
   4   4   1        1.49       -0.15      1.23 o 
   5   4   1       17.74       14.58      1.86 o 
   6   4   1        8.24        9.73      2.57 o 
   7   4   1        0.02        1.14      2.35 o 
 -12   5   1        3.96        3.68      1.77 o 
 -11   5   1       30.17       29.59      1.71 o 
 -10   5   1       23.73       19.64      1.43 o 
  -9   5   1        2.72        2.68      0.86 o 
  -8   5   1       32.05       32.75      1.15 o 
  -7   5   1       16.71       13.34      0.70 o 
  -6   5   1      591.69      601.90      6.42 o 
  -5   5   1      218.68      236.59      2.98 o 
  -4   5   1        0.44        0.08      0.30 o 
  -3   5   1        2.20        0.10      0.35 o 
  -2   5   1      692.98      742.04      7.75 o 
  -1   5   1      347.99      319.24      6.52 o 
   0   5   1     1239.35     1362.99     21.81 o 
   1   5   1      211.74      222.86      4.97 o 
   2   5   1        0.23        0.12      0.86 o 
   3   5   1        3.17        1.33      1.33 o 
   4   5   1       14.34       18.53      2.02 o 
   5   5   1       42.73       45.05      4.11 o 
   6   5   1       31.76       33.19      3.97 o 
   7   5   1       12.56       11.27      3.19 o 
 -12   6   1        0.25       -0.87      2.74 o 
 -11   6   1        8.23        8.93      1.05 o 
 -10   6   1        9.06        6.29      0.86 o 
  -9   6   1       45.61       37.31      1.27 o 
  -8   6   1       68.97       72.48      1.50 o 
  -7   6   1        8.79        8.95      0.75 o 
  -6   6   1        5.49        6.38      0.67 o 
  -5   6   1        5.16        5.81      0.62 o 
  -4   6   1        2.18        2.68      0.56 o 
  -3   6   1       77.85       84.82      1.54 o 
  -2   6   1      305.41      322.45      4.06 o 
  -1   6   1       70.42       76.55      2.28 o 
   0   6   1      103.17      122.19      3.75 o 
   1   6   1      240.16      259.10      4.96 o 
   2   6   1       62.07       61.94      2.45 o 
   3   6   1       30.65       26.57      2.30 o 
   4   6   1        2.30        2.06      2.20 o 
   5   6   1       26.01       28.27      3.78 o 
   6   6   1        4.16        3.19      2.57 o 
 -12   7   1        8.17        6.48      1.86 o 
 -11   7   1        0.02        0.65      0.86 o 
 -10   7   1       22.20       22.58      1.24 o 
  -9   7   1      131.71      140.93      2.50 o 
  -8   7   1      356.47      363.54      4.58 o 
  -7   7   1      268.83      272.46      3.68 o 
  -6   7   1       16.47       15.79      1.24 o 
  -5   7   1        0.00       -0.28      0.57 o 
  -4   7   1       97.66      105.88      2.08 o 
  -3   7   1      267.76      263.72      3.60 o 
  -2   7   1        1.38        2.17      0.74 o 
  -1   7   1       57.28       58.13      3.04 o 
   0   7   1       41.97       41.84      3.17 o 
   1   7   1       51.18       49.82      2.28 o 
   2   7   1       53.62       51.95      2.98 o 
   3   7   1       16.23       10.32      2.83 o 
   4   7   1       43.62       46.52      4.63 o 
   5   7   1        0.76       -2.02      2.24 o 
   6   7   1        4.10       -1.47      2.64 o 
 -12   8   1        0.27        2.41      1.96 o 
 -11   8   1        0.35        1.07      0.85 o 
 -10   8   1        0.09       -0.46      0.79 o 
  -9   8   1       75.63       73.32      2.13 o 
  -8   8   1        0.12       -0.05      0.78 o 
  -7   8   1        1.12        0.78      0.71 o 
  -6   8   1        3.07        1.68      0.80 o 
  -5   8   1      955.95      971.42     10.46 o 
  -4   8   1      112.97      127.27      2.76 o 
  -3   8   1        1.14        2.84      1.48 o 
  -2   8   1        6.30        8.75      1.04 o 
  -1   8   1        5.72        6.18      1.24 o 
   0   8   1       18.68       17.14      1.74 o 
   1   8   1       50.86       52.58      4.48 o 
   2   8   1       28.62       30.29      3.89 o 
   3   8   1       57.84       56.36      5.03 o 
   4   8   1        0.24        1.32      2.68 o 
   5   8   1        0.53        1.10      3.01 o 
 -12   9   1        1.47        3.31      1.54 o 
 -11   9   1        0.84        0.53      0.87 o 
 -10   9   1        2.27        1.75      0.90 o 
  -9   9   1       14.56       17.93      1.32 o 
  -8   9   1        8.72        9.73      1.30 o 
  -7   9   1        2.50        2.96      0.85 o 
  -6   9   1       66.25       65.31      1.91 o 
  -5   9   1       56.46       60.98      2.44 o 
  -4   9   1      285.72      265.45      6.45 o 
  -3   9   1      304.76      293.43      7.93 o 
  -2   9   1      170.46      164.40      4.03 o 
  -1   9   1        7.10        2.00      1.61 o 
   0   9   1       31.07       31.72      3.82 o 
   1   9   1        3.09        5.29      2.57 o 
   2   9   1        1.43        1.51      2.46 o 
   3   9   1       30.53       33.85      4.55 o 
   4   9   1       41.40       56.07      5.65 o 
 -12  10   1        0.01       -0.75      2.09 o 
 -11  10   1        5.04        5.62      1.27 o 
 -10  10   1       29.31       30.63      2.31 o 
  -9  10   1      169.86      165.08      3.48 o 
  -8  10   1       51.24       53.19      2.03 o 
  -7  10   1       50.73       49.03      2.19 o 
  -6  10   1      196.92      198.26      4.51 o 
  -5  10   1        0.33       -0.06      1.31 o 
  -4  10   1      206.60      212.85      6.94 o 
  -3  10   1      214.11      219.52      6.17 o 
  -2  10   1      398.78      369.23     12.48 o 
  -1  10   1        0.00        0.88      2.06 o 
   0  10   1       11.92        9.36      2.86 o 
   1  10   1       11.70        4.81      2.75 o 
   2  10   1        1.29        2.83      2.90 o 
   3  10   1        0.16       -1.58      2.75 o 
 -12  11   1        2.11        2.95      1.70 o 
 -11  11   1        6.94        4.71      1.28 o 
 -10  11   1        1.84        0.64      1.30 o 
  -9  11   1       39.20       38.55      2.14 o 
  -8  11   1        0.52        0.78      0.96 o 
  -7  11   1        0.13       -0.12      1.12 o 
  -6  11   1       13.84       15.59      1.66 o 
  -5  11   1       26.52       29.16      2.46 o 
  -4  11   1        4.87        9.97      2.66 o 
  -3  11   1       31.88       24.71      3.67 o 
  -2  11   1       15.96       22.69      3.71 o 
  -1  11   1        0.03       -0.18      2.35 o 
   0  11   1        0.00        2.20      2.68 o 
   1  11   1        0.16       -1.95      2.68 o 
   2  11   1        9.34       15.31      4.15 o 
 -11  12   1        3.69        6.16      1.68 o 
 -10  12   1        0.09        1.11      1.85 o 
  -9  12   1        0.10       -1.45      1.71 o 
  -8  12   1       35.86       40.51      2.33 o 
  -7  12   1        0.75        1.53      1.25 o 
  -6  12   1        5.88        6.61      2.46 o 
  -5  12   1       30.35       24.64      3.41 o 
  -4  12   1       52.91       59.26      5.07 o 
  -3  12   1       24.91       20.67      3.63 o 
  -2  12   1        8.64        5.29      2.79 o 
  -1  12   1        1.12        3.56      2.72 o 
   0  12   1        9.08       12.78      3.86 o 
   1  12   1       17.99       24.31      4.63 o 
 -11  13   1        5.75        5.65      2.31 o 
 -10  13   1        0.09       -1.87      1.87 o 
  -9  13   1        2.48        2.20      2.20 o 
  -8  13   1       20.25       18.11      2.25 o 
  -7  13   1        2.59       -0.07      1.91 o 
  -6  13   1        3.65        1.40      2.31 o 
  -5  13   1        4.31        7.56      2.86 o 
  -4  13   1        3.77        3.30      2.68 o 
  -3  13   1        5.38        6.87      3.12 o 
  -2  13   1        3.99        5.58      3.12 o 
  -1  13   1       39.88       58.82      6.10 o 
 -10  14   1        4.95        3.52      2.42 o 
  -9  14   1        2.30        0.55      2.24 o 
  -8  14   1       24.91       19.64      3.41 o 
  -7  14   1        0.07       -1.14      2.17 o 
  -6  14   1       26.71       30.07      4.26 o 
  -5  14   1       21.49       20.49      3.71 o 
  -4  14   1        0.86        3.38      2.83 o 
  -3  14   1        0.05        1.14      2.86 o 
  -2  14   1        8.27        7.38      3.82 o 
  -7  15   1        5.48        4.41      2.86 o 
  -6  15   1       10.46        6.28      3.16 o 
   3 -15   2        6.56       10.10      3.82 o 
   4 -15   2        9.39       15.05      3.93 o 
   5 -15   2        0.25        2.42      2.90 o 
   6 -15   2        0.98        4.00      3.08 o 
   7 -15   2        0.52        0.01      2.20 o 
   8 -15   2        0.57        0.11      1.96 o 
   1 -14   2        0.00        3.49      3.16 o 
   2 -14   2        0.03       -1.65      2.42 o 
   3 -14   2        3.46        1.62      2.64 o 
   4 -14   2       11.54       11.42      3.30 o 
   5 -14   2        0.02       -1.98      1.98 o 
   6 -14   2        1.67        1.66      1.84 o 
   7 -14   2       13.07       15.84      2.58 o 
   8 -14   2       15.49       10.56      2.61 o 
   9 -14   2        8.16        8.04      2.21 o 
  10 -14   2       10.51       15.64      3.38 o 
  -1 -13   2        1.88       11.31      3.67 o 
   0 -13   2       15.11       21.30      4.19 o 
   1 -13   2        0.04        0.33      2.53 o 
   2 -13   2        3.16        2.50      2.53 o 
   3 -13   2        7.12        1.91      2.57 o 
   4 -13   2        0.61        1.91      2.20 o 
   5 -13   2        7.61        5.47      1.89 o 
   6 -13   2        5.25        3.91      1.73 o 
   7 -13   2        5.33        4.41      1.88 o 
   8 -13   2       30.45       29.18      5.56 o 
   9 -13   2        2.69        2.64      1.71 o 
  10 -13   2        5.27        8.37      2.83 o 
  -2 -12   2       45.58       60.73      6.21 o 
  -1 -12   2        9.21        5.10      3.27 o 
   0 -12   2        0.21        3.49      2.72 o 
   1 -12   2        0.01        3.75      2.61 o 
   2 -12   2        2.13        1.87      2.31 o 
   3 -12   2       19.81       14.28      3.12 o 
   4 -12   2       49.63       53.44      3.35 o 
   5 -12   2      108.89       96.92      4.34 o 
   6 -12   2       15.10       13.22      2.13 o 
   7 -12   2        0.96       -0.71      1.41 o 
   8 -12   2        2.52        3.08      1.65 o 
   9 -12   2        6.47        8.78      6.17 o 
  10 -12   2       19.18       21.00      3.38 o 
  11 -12   2        0.01       -1.54      1.54 o 
  -3 -11   2        0.19       -1.43      2.75 o 
  -2 -11   2        4.55       11.90      3.52 o 
  -1 -11   2      106.56      101.19      6.72 o 
   0 -11   2       30.05       23.65      2.19 o 
   1 -11   2        0.01        1.11      1.11 o 
   2 -11   2       35.65       33.71      1.97 o 
   3 -11   2        0.41        0.51      2.09 o 
   4 -11   2       71.02       70.07      2.92 o 
   5 -11   2        0.04        0.06      1.27 o 
   6 -11   2        0.76        1.20      1.15 o 
   7 -11   2        0.00        0.09      1.24 o 
   8 -11   2       22.35       21.02      1.87 o 
   9 -11   2        4.45        3.91      1.43 o 
  10 -11   2        0.02        0.95      1.54 o 
  11 -11   2        8.09        6.16      1.78 o 
  -4 -10   2       10.67       17.88      3.89 o 
  -3 -10   2        0.66        0.33      2.39 o 
  -2 -10   2        8.48        6.46      2.90 o 
  -1 -10   2        0.00       -0.22      1.91 o 
   0 -10   2      110.30       94.51      5.84 o 
   1 -10   2      367.75      341.17      7.44 o 
   2 -10   2       68.35       65.32      1.96 o 
   3 -10   2        0.13       -0.30      0.80 o 
   4 -10   2       17.46       12.74      1.27 o 
   5 -10   2       52.21       42.43      1.89 o 
   6 -10   2       65.00       65.07      2.28 o 
   7 -10   2       42.67       41.16      1.41 o 
   8 -10   2      175.81      179.65      4.52 o 
   9 -10   2       22.96       22.93      1.90 o 
  10 -10   2       17.68       17.04      1.77 o 
  11 -10   2        7.42        6.63      1.74 o 
  12 -10   2        3.47        1.61      3.27 o 
  -5  -9   2        0.33       -0.44      2.72 o 
  -4  -9   2       12.07       11.42      3.16 o 
  -3  -9   2       51.31       53.72      4.77 o 
  -2  -9   2      164.30      166.47      8.00 o 
  -1  -9   2      181.56      184.50      8.15 o 
   0  -9   2       21.93       21.00      1.57 o 
   1  -9   2       13.85       10.71      1.05 o 
   2  -9   2        9.39       13.11      0.96 o 
   3  -9   2        6.41        6.55      0.91 o 
   4  -9   2       10.00       11.60      1.02 o 
   5  -9   2        0.06       -0.84      0.84 o 
   6  -9   2       41.10       35.84      1.32 o 
   7  -9   2        0.81        0.26      1.03 o 
   8  -9   2       26.78       23.78      1.56 o 
   9  -9   2        6.40        6.06      1.06 o 
  10  -9   2        1.09        0.58      1.22 o 
  11  -9   2        1.88        3.10      1.35 o 
  12  -9   2        0.28       -0.74      1.44 o 
  -5  -8   2        5.00       10.54      3.01 o 
  -4  -8   2       34.39       29.34      3.82 o 
  -3  -8   2        4.48        3.71      2.35 o 
  -2  -8   2        0.24       -1.16      1.19 o 
  -1  -8   2       11.70       18.25      2.10 o 
   0  -8   2       29.48       29.67      1.51 o 
   1  -8   2        0.35        0.09      0.58 o 
   2  -8   2        0.86        1.40      0.55 o 
   3  -8   2       19.02       20.92      1.10 o 
   4  -8   2        5.39        3.86      0.77 o 
   5  -8   2        1.20        0.38      0.59 o 
   6  -8   2       38.73       37.72      1.64 o 
   7  -8   2        5.37        8.22      1.03 o 
   8  -8   2      175.61      176.45      3.22 o 
   9  -8   2        0.30       -0.48      0.94 o 
  10  -8   2        4.54        4.82      1.32 o 
  11  -8   2        3.31        3.92      1.87 o 
  12  -8   2        7.62        6.28      2.31 o 
  -6  -7   2        4.07        2.46      2.53 o 
  -5  -7   2       10.27       11.31      2.90 o 
  -4  -7   2        0.00       -1.30      1.30 o 
  -3  -7   2        5.07        6.51      1.49 o 
  -2  -7   2       93.62      105.79      3.85 o 
  -1  -7   2       10.79       13.43      1.29 o 
   0  -7   2      301.45      306.21      4.66 o 
   1  -7   2       47.81       45.43      1.24 o 
   2  -7   2      233.54      241.33      3.02 o 
   3  -7   2      246.57      272.34      3.41 o 
   4  -7   2      136.25      143.18      2.04 o 
   5  -7   2        3.65        7.52      0.93 o 
   6  -7   2      121.11      128.32      2.49 o 
   7  -7   2      202.70      201.06      4.59 o 
   8  -7   2       28.15       26.97      1.34 o 
   9  -7   2       31.06       32.57      1.55 o 
  10  -7   2       38.06       33.29      2.47 o 
  11  -7   2        0.38        0.40      1.43 o 
  12  -7   2        0.04       -0.48      1.84 o 
  -6  -6   2        2.67        2.28      2.17 o 
  -5  -6   2        5.41        5.54      1.89 o 
  -4  -6   2       18.59       14.55      1.79 o 
  -3  -6   2       71.90       71.08      3.06 o 
  -2  -6   2        4.79        3.17      1.15 o 
  -1  -6   2      297.04      331.45      5.76 o 
   0  -6   2       81.52       83.55      1.97 o 
   1  -6   2      832.64      951.43      9.87 o 
   2  -6   2      159.04      185.65      2.58 o 
   3  -6   2        1.59        4.00      0.44 o 
   4  -6   2      374.11      391.67      3.98 o 
   5  -6   2      123.25      149.33      2.52 o 
   6  -6   2       14.57       17.01      1.03 o 
   7  -6   2       43.11       41.12      1.37 o 
   8  -6   2        3.76        4.39      0.91 o 
   9  -6   2       10.00       10.69      1.09 o 
  10  -6   2        5.96        3.50      1.29 o 
  11  -6   2        0.31        0.33      1.45 o 
  12  -6   2        1.14       -0.77      1.91 o 
  -6  -5   2        0.34        1.42      1.36 o 
  -5  -5   2        3.55        6.84      1.46 o 
  -4  -5   2       63.72       70.44      3.79 o 
  -3  -5   2       41.09       49.23      2.31 o 
  -2  -5   2       70.18       82.95      1.95 o 
  -1  -5   2       39.99       26.65      1.10 o 
   0  -5   2       30.74       31.22      0.98 o 
   1  -5   2       23.31       33.40      0.86 o 
   2  -5   2      872.26      944.68      7.60 o 
   3  -5   2       53.02       58.04      1.15 o 
   4  -5   2        1.41        2.01      0.46 o 
   5  -5   2      102.46      116.01      2.59 o 
   6  -5   2        7.89        7.43      0.74 o 
   7  -5   2        0.01       -0.52      0.69 o 
   8  -5   2      120.44      114.28      2.43 o 
   9  -5   2        6.86        6.63      1.14 o 
  10  -5   2        0.00        0.86      1.36 o 
  11  -5   2        2.49        1.85      1.63 o 
  -7  -4   2       39.27       44.67      2.75 o 
  -6  -4   2        1.52        1.26      1.23 o 
  -5  -4   2       91.75       86.95      2.98 o 
  -4  -4   2       51.47       56.92      2.51 o 
  -3  -4   2       16.09       15.17      1.10 o 
  -2  -4   2        2.72        3.31      0.60 o 
  -1  -4   2       73.19       52.98      1.22 o 
   0  -4   2     1472.47     1461.12     11.30 o 
   1  -4   2       15.63       16.44      0.55 o 
   2  -4   2        8.80       10.57      0.44 o 
   3  -4   2       23.75       27.76      0.76 o 
   4  -4   2      463.00      433.15      4.16 o 
   5  -4   2       38.36       43.96      1.21 o 
   6  -4   2        0.01        0.39      0.57 o 
   7  -4   2        0.98        1.01      0.66 o 
   8  -4   2       23.82       26.16      1.49 o 
   9  -4   2        5.80        5.69      1.12 o 
  10  -4   2       10.85       11.02      2.39 o 
  11  -4   2        0.89        0.44      1.84 o 
 -10  -3   2       56.31       53.20      3.75 o 
  -9  -3   2       48.20       49.60      3.60 o 
  -8  -3   2        7.49       11.24      2.79 o 
  -7  -3   2       13.76       15.74      3.52 o 
  -6  -3   2      108.64      104.42      2.84 o 
  -5  -3   2       81.73       86.96      2.64 o 
  -4  -3   2        2.13        0.80      0.66 o 
  -3  -3   2      591.03      611.26      8.47 o 
  -2  -3   2      241.73      240.22      3.27 o 
  -1  -3   2       13.31       13.65      0.61 o 
   0  -3   2      406.32      376.74      3.24 o 
   1  -3   2       16.51       11.24      0.42 o 
   2  -3   2      189.79      163.57      1.84 o 
   3  -3   2       73.28       62.36      1.02 o 
   4  -3   2       96.46      122.05      1.55 o 
   5  -3   2        0.04        0.69      0.51 o 
   6  -3   2       21.05       22.15      0.98 o 
   7  -3   2      129.56      132.22      2.56 o 
   8  -3   2       42.34       39.84      1.74 o 
   9  -3   2       44.87       42.94      3.21 o 
  10  -3   2        0.80       -1.58      1.58 o 
  11  -3   2        0.49        1.14      2.09 o 
 -10  -2   2        0.00       -0.84      1.51 o 
  -9  -2   2        1.33       -0.18      1.20 o 
  -8  -2   2       28.57       29.04      3.19 o 
  -7  -2   2       19.52       16.65      1.70 o 
  -6  -2   2       24.47       23.75      1.33 o 
  -5  -2   2       47.95       45.87      2.07 o 
  -4  -2   2      309.89      303.27      4.67 o 
  -3  -2   2      285.72      310.33      3.83 o 
  -2  -2   2      639.78      614.43      6.91 o 
  -1  -2   2        9.13        8.72      0.42 o 
   0  -2   2      512.27      495.75      3.59 o 
   1  -2   2     2930.16     2765.46     20.61 o 
   2  -2   2      563.30      550.16      5.94 o 
   3  -2   2        9.33        7.59      0.44 o 
   4  -2   2     1036.02     1080.01      8.55 o 
   5  -2   2        2.73        3.17      0.57 o 
   6  -2   2       78.48       65.91      2.37 o 
   7  -2   2        1.86       -0.29      0.81 o 
   8  -2   2        6.84        7.48      1.28 o 
   9  -2   2        0.30        0.65      1.18 o 
  10  -2   2        9.60       11.79      2.46 o 
  11  -2   2        0.14       -0.99      1.98 o 
 -10  -1   2       21.76       23.59      1.83 o 
  -9  -1   2       23.66       24.36      1.82 o 
  -8  -1   2      125.01      115.96      3.49 o 
  -7  -1   2       53.86       52.06      1.60 o 
  -6  -1   2       69.03       70.42      1.94 o 
  -5  -1   2        0.38        0.45      0.52 o 
  -4  -1   2       86.59       99.47      1.92 o 
  -3  -1   2        0.07        0.52      0.60 o 
  -2  -1   2      568.15      560.35     13.70 o 
  -1  -1   2     3432.74     3183.22     26.25 o 
   0  -1   2     1227.13     1180.65      8.48 o 
   1  -1   2     1769.36     1774.54     14.18 o 
   2  -1   2     2653.74     2565.32     20.33 o 
   3  -1   2      408.16      430.70      3.72 o 
   4  -1   2        0.05       -0.04      0.40 o 
   5  -1   2      137.14      145.81      3.84 o 
   6  -1   2      465.87      481.62      6.62 o 
   7  -1   2        8.88        9.98      1.41 o 
   8  -1   2        0.21       -0.53      0.98 o 
   9  -1   2        0.00       -0.20      1.39 o 
  10  -1   2        9.22       11.27      2.57 o 
 -10   0   2        3.28        4.14      1.12 o 
  -9   0   2       16.81       16.61      2.61 o 
  -8   0   2      295.92      297.47      4.32 o 
  -7   0   2       75.41       73.72      2.00 o 
  -6   0   2       86.55       77.13      1.88 o 
  -5   0   2        0.58        0.35      0.27 o 
  -4   0   2      265.06      243.56      2.38 o 
  -3   0   2      318.77      296.20      6.90 o 
  -2   0   2     3539.39     3514.21     92.45 o 
  -1   0   2       17.84        7.79      0.38 o 
   0   0   2     1620.09     1540.63     14.52 o 
   1   0   2       12.49       12.92      0.57 o 
   2   0   2     1909.74     1841.32     15.98 o 
   3   0   2      258.37      265.61      3.01 o 
   4   0   2      193.71      183.17      2.70 o 
   5   0   2      283.25      277.20      5.97 o 
   6   0   2       80.51       77.67      2.65 o 
   7   0   2       23.18       20.52      1.64 o 
   8   0   2       46.90       41.25      5.97 o 
   9   0   2        0.05        2.06      2.02 o 
  10   0   2        0.22        0.88      2.06 o 
 -11   1   2        6.16        6.24      2.46 o 
 -10   1   2        4.86        5.56      0.99 o 
  -9   1   2       17.06       17.93      2.52 o 
  -8   1   2        0.26       -0.08      0.67 o 
  -7   1   2        0.66       -0.43      0.43 o 
  -6   1   2       84.03       87.97      1.36 o 
  -5   1   2       30.68       32.82      0.61 o 
  -4   1   2      124.90      124.95      3.38 o 
  -3   1   2      899.44      864.04     14.37 o 
  -2   1   2     2981.77     2851.99     46.37 o 
  -1   1   2      793.17      771.26      7.60 o 
   0   1   2    14460.44    13415.79    141.93 o 
   1   1   2     9854.24     9484.80    156.24 o 
   2   1   2      248.16      230.84      3.32 o 
   3   1   2       12.00       11.16      0.66 o 
   4   1   2       19.52       18.46      0.94 o 
   5   1   2      496.73      510.25      9.42 o 
   6   1   2      194.02      179.45     11.99 o 
   7   1   2        8.34       10.29      1.84 o 
   8   1   2        2.22        0.49      1.41 o 
   9   1   2        0.62       -0.07      2.06 o 
 -11   2   2        1.18        2.50      2.17 o 
 -10   2   2       16.57       13.25      2.35 o 
  -9   2   2       22.94       25.24      0.92 o 
  -8   2   2        6.18        9.01      0.60 o 
  -7   2   2       67.79       72.87      1.24 o 
  -6   2   2        5.35        5.30      0.38 o 
  -5   2   2      428.09      429.55      4.92 o 
  -4   2   2      106.12      104.05      1.65 o 
  -3   2   2      955.27     1000.69     11.12 o 
  -2   2   2     4813.63     4637.75     37.89 o 
  -1   2   2      718.50      697.07      7.77 o 
   0   2   2      112.64      119.75      2.24 o 
   1   2   2        4.11        3.73      0.65 o 
   2   2   2       52.03       59.31      1.59 o 
   3   2   2      880.60      938.96     11.07 o 
   4   2   2        0.07        0.88      0.91 o 
   5   2   2      170.38      174.08      5.00 o 
   6   2   2       12.06       14.20      1.87 o 
   7   2   2        5.37        2.31      2.13 o 
   8   2   2        0.42       -1.65      2.31 o 
   9   2   2        0.21        3.63      2.24 o 
 -12   3   2        0.00        0.73      2.31 o 
 -11   3   2       14.43       16.36      1.95 o 
 -10   3   2        0.43        0.30      1.89 o 
  -9   3   2        2.00        0.91      1.60 o 
  -8   3   2        0.82        0.58      0.49 o 
  -7   3   2        2.68        1.27      0.35 o 
  -6   3   2      100.59       94.78      1.19 o 
  -5   3   2     1431.99     1470.86     11.85 o 
  -4   3   2      782.47      732.84      7.23 o 
  -3   3   2     1128.89     1088.61      8.94 o 
  -2   3   2       56.23       53.71      0.90 o 
  -1   3   2        0.01        0.33      0.43 o 
   0   3   2      604.55      621.59      7.39 o 
   1   3   2      192.77      193.95      5.90 o 
   2   3   2       24.42       24.92      1.33 o 
   3   3   2        1.74        3.87      0.93 o 
   4   3   2       30.47       31.85      4.37 o 
   5   3   2        5.86        4.82      1.71 o 
   6   3   2        0.42       -1.21      1.91 o 
   7   3   2        1.36        1.21      2.50 o 
 -12   4   2        7.86       10.74      1.93 o 
 -11   4   2        0.01       -0.24      1.35 o 
 -10   4   2       32.31       31.28      2.01 o 
  -9   4   2       21.20       21.68      1.31 o 
  -8   4   2       25.21       24.06      0.90 o 
  -7   4   2        1.10        1.16      0.38 o 
  -6   4   2      288.93      296.54      3.30 o 
  -5   4   2      180.54      169.29      3.03 o 
  -4   4   2      780.31      794.05      6.72 o 
  -3   4   2       46.25       42.58      0.85 o 
  -2   4   2      215.92      223.17      2.55 o 
  -1   4   2      269.02      276.55      3.86 o 
   0   4   2        1.48        4.75      1.09 o 
   1   4   2      210.96      204.30      3.89 o 
   2   4   2      103.94      111.57      2.87 o 
   3   4   2       20.55       26.15      1.65 o 
   4   4   2       11.84       10.10      2.90 o 
   5   4   2        0.14       -1.62      1.69 o 
   6   4   2       18.35       15.53      3.05 o 
   7   4   2       15.99       15.31      3.56 o 
 -12   5   2        0.97        2.95      1.91 o 
 -11   5   2        0.02       -0.74      1.29 o 
 -10   5   2        0.39        0.49      1.12 o 
  -9   5   2        1.47        0.84      0.67 o 
  -8   5   2       33.29       31.72      0.87 o 
  -7   5   2       43.50       42.21      0.97 o 
  -6   5   2        6.18        7.76      0.65 o 
  -5   5   2        1.28        1.44      0.39 o 
  -4   5   2      524.49      533.17      5.19 o 
  -3   5   2       31.68       32.19      0.78 o 
  -2   5   2       32.05       41.53      1.16 o 
  -1   5   2       14.86       16.46      0.95 o 
   0   5   2      214.18      219.88      6.31 o 
   1   5   2      117.78      132.13      4.78 o 
   2   5   2        0.34        0.59      0.95 o 
   3   5   2       47.65       48.72      3.86 o 
   4   5   2        0.76        1.51      2.02 o 
   5   5   2        4.89        6.54      2.68 o 
   6   5   2        0.88        3.23      2.57 o 
   7   5   2       11.57       16.38      3.89 o 
 -13   6   2        1.86        4.88      2.72 o 
 -12   6   2       19.24       24.19      2.26 o 
 -11   6   2        0.79        1.26      2.68 o 
 -10   6   2        0.44        0.43      0.81 o 
  -9   6   2        0.01        0.47      0.44 o 
  -8   6   2        0.23        0.29      0.48 o 
  -7   6   2       30.52       35.61      1.42 o 
  -6   6   2       48.66       48.60      1.23 o 
  -5   6   2      688.96      698.05      6.70 o 
  -4   6   2      681.09      698.86      7.50 o 
  -3   6   2       94.31       93.72      1.59 o 
  -2   6   2      152.04      139.99      2.37 o 
  -1   6   2       50.64       44.56      1.90 o 
   0   6   2      298.75      312.68      7.84 o 
   1   6   2       51.51       53.21      2.31 o 
   2   6   2       21.24       18.73      1.62 o 
   3   6   2       45.83       43.80      4.15 o 
   4   6   2        2.40        0.77      2.13 o 
   5   6   2        2.03        2.06      2.61 o 
   6   6   2        3.27        0.62      2.79 o 
 -13   7   2        0.15        0.40      1.70 o 
 -12   7   2       12.36       14.05      2.01 o 
 -11   7   2       16.07       19.59      1.95 o 
 -10   7   2        4.85        3.26      1.01 o 
  -9   7   2       19.18       23.51      0.92 o 
  -8   7   2       33.95       29.46      1.30 o 
  -7   7   2       81.57       79.00      1.51 o 
  -6   7   2        8.52        5.60      0.56 o 
  -5   7   2        0.02        0.17      0.59 o 
  -4   7   2        6.35        6.58      0.93 o 
  -3   7   2      155.57      155.42      3.31 o 
  -2   7   2      152.25      164.66      3.09 o 
  -1   7   2       66.04       59.15      2.36 o 
   0   7   2       13.25       11.82      2.22 o 
   1   7   2       13.87       12.90      1.87 o 
   2   7   2        0.62       -1.62      1.84 o 
   3   7   2        9.06        8.48      2.79 o 
   4   7   2       40.65       40.50      4.66 o 
   5   7   2        0.21        1.03      2.64 o 
   6   7   2        1.11       -0.22      3.01 o 
 -13   8   2        2.71        4.95      1.87 o 
 -12   8   2        1.07        0.34      1.49 o 
 -11   8   2        5.39        5.74      1.16 o 
 -10   8   2       12.85       12.72      0.98 o 
  -9   8   2      138.06      132.66      2.71 o 
  -8   8   2        8.40       12.16      0.91 o 
  -7   8   2        5.56        5.34      0.61 o 
  -6   8   2      121.80      126.46      2.39 o 
  -5   8   2        4.52        2.43      0.82 o 
  -4   8   2       33.32       26.45      1.56 o 
  -3   8   2      128.40      124.74      3.19 o 
  -2   8   2      558.76      526.63      8.39 o 
  -1   8   2       95.35      112.12      3.32 o 
   0   8   2       16.58       16.02      2.06 o 
   1   8   2       84.53       73.65      5.43 o 
   2   8   2       46.42       29.67      3.82 o 
   3   8   2        2.79        1.98      2.50 o 
   4   8   2        1.14       -1.06      2.50 o 
   5   8   2       16.89       14.91      4.30 o 
 -12   9   2        0.10        0.89      1.15 o 
 -11   9   2        8.24        7.69      1.22 o 
 -10   9   2        8.95        9.43      1.20 o 
  -9   9   2        8.81       10.42      1.25 o 
  -8   9   2       31.49       28.93      1.44 o 
  -7   9   2      260.42      255.60      4.31 o 
  -6   9   2       11.00       13.12      1.18 o 
  -5   9   2       75.86       74.79      3.19 o 
  -4   9   2      407.32      384.75     21.09 o 
  -3   9   2        3.55        2.72      1.56 o 
  -2   9   2      240.79      250.66      5.26 o 
  -1   9   2       32.06       27.50      3.45 o 
   0   9   2       72.16       59.63      4.85 o 
   1   9   2        0.41        0.37      2.39 o 
   2   9   2        3.95        4.22      2.94 o 
   3   9   2        1.98        6.21      3.23 o 
   4   9   2        3.24       10.65      3.89 o 
 -12  10   2        6.01        8.65      1.46 o 
 -11  10   2        8.39        9.81      1.10 o 
 -10  10   2       43.08       42.23      2.04 o 
  -9  10   2        2.76        2.46      1.25 o 
  -8  10   2        0.62        0.51      0.95 o 
  -7  10   2      242.75      242.56      4.38 o 
  -6  10   2       37.93       40.92      2.53 o 
  -5  10   2        3.41        0.95      1.80 o 
  -4  10   2      172.44      165.17      6.06 o 
  -3  10   2      289.77      299.25      7.52 o 
  -2  10   2        2.12       -0.11      1.95 o 
  -1  10   2       13.82       12.74      3.01 o 
   0  10   2        1.16        0.55      2.39 o 
   1  10   2        1.16       -2.02      2.02 o 
   2  10   2       10.16        7.78      3.63 o 
   3  10   2       22.00       27.79      4.96 o 
 -12  11   2        3.07        3.43      1.66 o 
 -11  11   2        7.77        5.72      3.38 o 
 -10  11   2        2.14        2.29      1.18 o 
  -9  11   2        0.47        0.78      1.12 o 
  -8  11   2        0.03       -0.34      1.25 o 
  -7  11   2        2.29        2.72      1.22 o 
  -6  11   2        6.37        5.45      1.67 o 
  -5  11   2       52.38       54.85      8.13 o 
  -4  11   2       15.41       10.87      2.86 o 
  -3  11   2        2.11        1.36      2.02 o 
  -2  11   2        7.11        9.11      2.94 o 
  -1  11   2        1.52        3.56      2.75 o 
   0  11   2        0.57        0.33      2.61 o 
   1  11   2        0.80        2.13      3.08 o 
   2  11   2        0.36        1.43      3.16 o 
 -11  12   2        0.17       -0.64      1.67 o 
 -10  12   2       23.09       24.20      2.22 o 
  -9  12   2       17.53       21.71      4.31 o 
  -8  12   2        0.13       -0.66      1.13 o 
  -7  12   2        8.87        9.72      2.94 o 
  -6  12   2       12.84        9.51      2.75 o 
  -5  12   2        4.09        3.52      2.42 o 
  -4  12   2        1.56        0.22      2.28 o 
  -3  12   2       23.62       25.15      3.93 o 
  -2  12   2       10.21        0.22      2.61 o 
  -1  12   2       23.26       25.22      4.19 o 
   0  12   2        1.82        0.84      3.08 o 
 -11  13   2       10.14        9.44      2.42 o 
 -10  13   2        0.01       -1.80      1.80 o 
  -9  13   2       13.82       11.49      2.75 o 
  -8  13   2        0.13       -0.04      2.06 o 
  -7  13   2        1.90        5.73      2.61 o 
  -6  13   2       20.06       17.33      3.34 o 
  -5  13   2        0.03       -1.80      2.28 o 
  -4  13   2        0.04        1.21      2.50 o 
  -3  13   2        2.54        2.94      2.75 o 
  -2  13   2        0.52       -1.73      2.57 o 
  -1  13   2       16.73       22.73      4.63 o 
 -10  14   2       10.62       19.06      3.12 o 
  -9  14   2        7.02        8.85      2.68 o 
  -8  14   2        3.61        2.24      2.39 o 
  -7  14   2        0.49        1.62      2.57 o 
  -6  14   2        0.03       -1.58      2.28 o 
  -5  14   2        0.01       -1.54      2.35 o 
  -4  14   2        1.01        0.15      2.53 o 
  -3  14   2        1.81        3.05      3.01 o 
   3 -15   3        0.28        0.51      2.90 o 
   4 -15   3       23.42       32.79      4.92 o 
   5 -15   3        0.33       -2.46      2.46 o 
   6 -15   3        0.14       -0.10      1.82 o 
   7 -15   3        2.36        3.03      2.12 o 
   8 -15   3        0.35        6.58      2.31 o 
   1 -14   3       29.96       47.92      5.62 o 
   2 -14   3        7.55       16.08      3.82 o 
   3 -14   3        0.83       -0.66      2.46 o 
   4 -14   3        0.65       -2.17      2.24 o 
   5 -14   3        6.63        1.28      1.74 o 
   6 -14   3       15.41       14.00      2.55 o 
   7 -14   3        4.17        2.68      2.55 o 
   8 -14   3        3.10        3.27      2.00 o 
   9 -14   3       18.37       21.96      3.97 o 
  -1 -13   3       18.33       13.36      4.11 o 
   0 -13   3        4.84        2.02      2.86 o 
   1 -13   3       13.71       11.09      3.38 o 
   2 -13   3        4.38        0.51      2.35 o 
   3 -13   3       15.86       20.63      3.71 o 
   4 -13   3        1.20        1.47      1.64 o 
   5 -13   3       43.82       43.96      3.31 o 
   6 -13   3       32.41       37.15      3.02 o 
   7 -13   3       29.64       31.18      2.88 o 
   8 -13   3        0.75        2.49      1.73 o 
   9 -13   3        0.27       -0.07      3.08 o 
  10 -13   3        2.28       -0.92      2.42 o 
  -2 -12   3        0.09        0.81      2.86 o 
  -1 -12   3        3.39        5.91      3.27 o 
   0 -12   3        2.55        6.54      2.94 o 
   1 -12   3        3.52        1.40      2.35 o 
   2 -12   3       31.43       19.17      3.49 o 
   3 -12   3        0.50       -1.84      1.84 o 
   4 -12   3       62.67       67.46      3.78 o 
   5 -12   3        0.13        1.16      1.51 o 
   6 -12   3       33.76       33.46      2.84 o 
   7 -12   3        0.19        0.04      1.47 o 
   8 -12   3        0.67        0.77      1.53 o 
   9 -12   3        0.21        0.28      1.54 o 
  10 -12   3       10.60       13.44      3.05 o 
  11 -12   3        6.55        7.94      2.64 o 
  -4 -11   3        5.39        1.29      3.05 o 
  -3 -11   3       24.87       28.24      4.52 o 
  -2 -11   3       16.97       17.88      3.86 o 
  -1 -11   3        1.28        0.83      2.55 o 
   0 -11   3        0.37        2.11      1.31 o 
   1 -11   3        0.65        2.09      1.18 o 
   2 -11   3        6.65        6.10      1.31 o 
   3 -11   3      187.10      170.78      5.54 o 
   4 -11   3        1.86       -0.14      1.69 o 
   5 -11   3       30.74       24.84      1.93 o 
   6 -11   3       65.77       59.46      2.89 o 
   7 -11   3        0.42        0.12      1.17 o 
   8 -11   3       26.25       22.48      2.99 o 
   9 -11   3        0.86        2.58      1.71 o 
  10 -11   3        5.74        5.42      1.85 o 
  11 -11   3       11.65       13.96      2.35 o 
  -4 -10   3        1.90        2.90      3.01 o 
  -3 -10   3        1.21       -0.18      2.53 o 
  -2 -10   3       21.65       23.28      3.67 o 
  -1 -10   3       24.11       30.29      3.86 o 
   0 -10   3      134.69      119.97      3.46 o 
   1 -10   3      284.46      267.30      6.51 o 
   2 -10   3      108.28       99.70      2.86 o 
   3 -10   3       23.32       24.11      1.60 o 
   4 -10   3        9.76       13.50      1.29 o 
   5 -10   3        8.52        6.67      1.14 o 
   6 -10   3       14.13       12.82      1.39 o 
   7 -10   3       20.20       17.45      1.72 o 
   8 -10   3        0.47        0.00      1.21 o 
   9 -10   3        0.69        1.08      1.08 o 
  10 -10   3        1.59        0.29      1.49 o 
  11 -10   3        0.08       -0.68      1.55 o 
  -5  -9   3        7.83        4.81      2.94 o 
  -4  -9   3        1.21        0.81      2.50 o 
  -3  -9   3       28.20       24.45      3.67 o 
  -2  -9   3      232.96      233.01      9.40 o 
  -1  -9   3       83.76       90.07      3.16 o 
   0  -9   3      180.96      159.38      4.62 o 
   1  -9   3       66.10       70.70      1.90 o 
   2  -9   3        6.57        7.73      0.79 o 
   3  -9   3       30.47       29.58      1.37 o 
   4  -9   3       29.67       31.57      1.42 o 
   5  -9   3       14.36       15.85      0.98 o 
   6  -9   3      118.63      129.82      2.58 o 
   7  -9   3       75.27       64.66      2.31 o 
   8  -9   3        0.59       -0.86      0.86 o 
   9  -9   3       26.15       28.13      1.74 o 
  10  -9   3        3.66        2.60      2.21 o 
  11  -9   3        0.64        0.27      1.51 o 
  -5  -8   3        9.36        5.91      2.75 o 
  -4  -8   3        3.39        2.39      2.17 o 
  -3  -8   3       87.42       94.00      3.96 o 
  -2  -8   3      111.65      109.12      5.25 o 
  -1  -8   3      111.60       97.41      3.01 o 
   0  -8   3      785.41      773.64      9.76 o 
   1  -8   3      134.59      142.30      2.36 o 
   2  -8   3       40.55       43.87      1.54 o 
   3  -8   3        0.00        1.18      0.62 o 
   4  -8   3       49.06       57.03      1.69 o 
   5  -8   3       12.19       14.43      0.88 o 
   6  -8   3       14.67       16.49      1.31 o 
   7  -8   3        9.87       10.03      1.20 o 
   8  -8   3        0.94       -0.46      0.84 o 
   9  -8   3        5.63        4.82      1.17 o 
  10  -8   3       14.84       14.72      1.71 o 
  11  -8   3        9.88        7.63      1.84 o 
  -6  -7   3       13.57       11.24      3.01 o 
  -5  -7   3        8.21        8.92      2.61 o 
  -4  -7   3       24.28       23.98      2.21 o 
  -3  -7   3       63.61       66.89      3.22 o 
  -2  -7   3        0.65        1.06      1.18 o 
  -1  -7   3      690.37      690.17     14.87 o 
   0  -7   3      104.35       97.64      2.00 o 
   1  -7   3      353.70      394.81      4.47 o 
   2  -7   3      151.08      164.99      3.06 o 
   3  -7   3       53.77       71.61      1.39 o 
   4  -7   3       17.90       27.68      0.94 o 
   5  -7   3       15.25       13.75      0.99 o 
   6  -7   3      302.19      307.13      4.91 o 
   7  -7   3       60.70       68.45      1.98 o 
   8  -7   3        7.72        8.99      1.04 o 
   9  -7   3        5.51        5.97      1.06 o 
  10  -7   3        0.01        0.81      2.03 o 
  11  -7   3        0.29       -0.37      1.98 o 
  -6  -6   3       78.83       75.05      3.74 o 
  -5  -6   3      189.48      180.17      8.39 o 
  -4  -6   3        5.79        7.22      1.23 o 
  -3  -6   3       23.60       21.61      1.50 o 
  -2  -6   3        0.74        0.85      0.86 o 
  -1  -6   3      115.00      103.22      2.83 o 
   0  -6   3        0.09       -0.37      0.42 o 
   1  -6   3        0.50        2.09      0.50 o 
   2  -6   3       58.49       49.52      1.53 o 
   3  -6   3        9.45        9.95      0.61 o 
   4  -6   3       15.72       18.59      0.85 o 
   5  -6   3        0.08       -0.27      0.56 o 
   6  -6   3      142.31      130.90      2.33 o 
   7  -6   3        3.07        1.30      0.75 o 
   8  -6   3        8.70        9.91      1.07 o 
   9  -6   3       27.01       30.14      1.54 o 
  10  -6   3       28.26       24.22      2.40 o 
  11  -6   3        0.07        2.13      2.09 o 
  -7  -5   3       13.78       15.27      2.94 o 
  -6  -5   3       88.55       84.98      8.02 o 
  -5  -5   3       27.26       26.21      2.04 o 
  -4  -5   3       17.04       19.31      1.84 o 
  -3  -5   3      527.16      539.54      8.13 o 
  -2  -5   3       27.12       27.19      1.15 o 
  -1  -5   3       21.65       18.34      0.95 o 
   0  -5   3       80.91       77.29      1.31 o 
   1  -5   3        3.85        7.56      0.43 o 
   2  -5   3     1273.52     1328.01     10.50 o 
   3  -5   3       11.37       15.88      0.69 o 
   4  -5   3      228.37      217.16      2.61 o 
   5  -5   3        7.06        9.05      0.67 o 
   6  -5   3       72.90       65.36      1.64 o 
   7  -5   3       75.94       71.56      1.90 o 
   8  -5   3        7.19        5.14      0.94 o 
   9  -5   3       41.80       43.62      2.01 o 
  10  -5   3       13.59       18.68      2.24 o 
  11  -5   3        0.19        2.90      2.20 o 
  -8  -4   3       88.59       94.40      5.80 o 
  -7  -4   3       52.81       56.48      3.05 o 
  -6  -4   3       13.18       13.54      2.39 o 
  -5  -4   3       40.37       38.54      1.76 o 
  -4  -4   3      174.05      168.13      3.39 o 
  -3  -4   3      411.46      421.92      6.39 o 
  -2  -4   3      110.92      115.27      2.09 o 
  -1  -4   3        0.01        0.38      0.39 o 
   0  -4   3        1.02        1.57      0.35 o 
   1  -4   3      644.60      632.41      5.27 o 
   2  -4   3       75.61       68.13      1.20 o 
   3  -4   3      123.03      121.00      1.70 o 
   4  -4   3      309.77      314.85      3.12 o 
   5  -4   3        0.07       -0.04      0.48 o 
   6  -4   3        4.30        3.47      0.72 o 
   7  -4   3        3.50        2.52      0.75 o 
   8  -4   3        0.03        0.29      0.91 o 
   9  -4   3       47.77       44.92      2.37 o 
  10  -4   3        0.21       -1.17      1.84 o 
  11  -4   3        4.73        1.29      2.20 o 
  -9  -3   3        1.63        3.88      1.62 o 
  -8  -3   3       39.28       41.31      3.63 o 
  -7  -3   3       20.80       20.59      1.88 o 
  -6  -3   3        3.48        2.14      0.98 o 
  -5  -3   3        5.26        3.02      0.79 o 
  -4  -3   3        9.75        9.43      1.03 o 
  -3  -3   3      505.00      508.07      7.12 o 
  -2  -3   3        2.88        1.36      0.39 o 
  -1  -3   3      297.61      316.31      3.04 o 
   0  -3   3       71.23       75.15      0.94 o 
   1  -3   3       39.65       47.96      0.87 o 
   2  -3   3       32.97       30.06      0.82 o 
   3  -3   3     1535.67     1463.84     10.70 o 
   4  -3   3       74.62       53.90      1.10 o 
   5  -3   3        8.55       11.16      0.71 o 
   6  -3   3       52.56       42.93      1.40 o 
   7  -3   3        0.69        1.06      0.79 o 
   8  -3   3       13.91       12.91      1.59 o 
   9  -3   3        0.30       -0.65      1.60 o 
  10  -3   3        2.25        1.69      2.06 o 
  11  -3   3        0.89        3.89      2.39 o 
 -10  -2   3        0.72        1.43      2.46 o 
  -9  -2   3       29.33       31.88      2.37 o 
  -8  -2   3      135.91      135.96      7.84 o 
  -7  -2   3        1.20        0.48      0.77 o 
  -6  -2   3       39.82       37.78      1.51 o 
  -5  -2   3        0.43        0.72      0.59 o 
  -4  -2   3     1947.47     2066.21     25.54 o 
  -3  -2   3       17.20       20.63      0.89 o 
  -2  -2   3        2.89        1.17      0.41 o 
  -1  -2   3      370.80      350.74      3.84 o 
   0  -2   3      127.57      122.25      1.20 o 
   1  -2   3       20.49       25.26      0.71 o 
   2  -2   3       16.63       16.78      0.55 o 
   3  -2   3     2161.73     2177.93     16.48 o 
   4  -2   3        2.68        4.49      0.46 o 
   5  -2   3        3.88        2.62      0.64 o 
   6  -2   3       30.91       32.56      1.63 o 
   7  -2   3       91.28       85.24      2.88 o 
   8  -2   3       23.02       23.15      1.85 o 
   9  -2   3        0.30        1.51      1.52 o 
  10  -2   3        1.99        0.48      2.17 o 
 -10  -1   3       21.42       17.18      2.90 o 
  -9  -1   3        3.46        2.85      0.99 o 
  -8  -1   3        1.02       -0.37      0.60 o 
  -7  -1   3       80.88       77.99      1.68 o 
  -6  -1   3      233.18      234.70      4.01 o 
  -5  -1   3      201.04      203.81      3.19 o 
  -4  -1   3      348.26      342.07      4.65 o 
  -3  -1   3       21.72       19.19      0.66 o 
  -2  -1   3        0.22       -0.07      0.20 o 
  -1  -1   3      871.10      848.51      7.11 o 
   0  -1   3     2105.91     2084.01     15.55 o 
   1  -1   3     1977.22     1923.15     15.26 o 
   2  -1   3       33.58       35.17      0.80 o 
   3  -1   3       16.19       16.74      0.68 o 
   4  -1   3      368.19      345.13      3.92 o 
   5  -1   3      202.33      192.20      3.47 o 
   6  -1   3       20.06       17.26      2.14 o 
   7  -1   3       11.96       11.00      1.43 o 
   8  -1   3        4.80        1.43      1.48 o 
   9  -1   3       21.35       22.69      2.49 o 
  10  -1   3        1.48        1.29      2.13 o 
 -11   0   3        5.29       10.35      2.75 o 
 -10   0   3        9.47       13.95      2.53 o 
  -9   0   3      239.43      256.50      8.30 o 
  -8   0   3       39.12       42.93      2.01 o 
  -7   0   3        3.19        1.94      0.52 o 
  -6   0   3        0.73        1.36      0.56 o 
  -5   0   3       45.65       48.60      1.06 o 
  -4   0   3      186.32      183.18      4.55 o 
  -3   0   3        0.25        0.07      0.37 o 
  -2   0   3     6124.44     5901.86     72.20 o 
  -1   0   3     2316.43     2242.61     16.65 o 
   0   0   3       55.72       43.24      1.19 o 
   1   0   3      544.09      537.44      5.63 o 
   2   0   3     1584.14     1632.92     14.42 o 
   3   0   3     2225.18     2264.20     24.50 o 
   4   0   3        1.24        2.02      0.63 o 
   5   0   3      150.57      148.78      9.18 o 
   6   0   3       60.33       61.99      4.94 o 
   7   0   3       39.49       41.65      3.21 o 
   8   0   3        0.66        2.76      1.60 o 
   9   0   3        6.99        5.62      2.50 o 
 -12   1   3        0.84        3.27      2.61 o 
 -11   1   3        5.55        3.49      2.13 o 
 -10   1   3        0.28       -0.62      1.73 o 
  -9   1   3       33.52       34.73      2.75 o 
  -8   1   3        7.55        5.60      0.86 o 
  -7   1   3        0.50        1.34      0.62 o 
  -6   1   3       36.77       30.06      1.28 o 
  -5   1   3        9.57        8.44      0.81 o 
  -3   1   3       29.63       25.19      1.84 o 
  -2   1   3      476.34      460.62      4.31 o 
  -1   1   3       63.12       53.83      1.11 o 
   0   1   3        0.14        0.29      0.41 o 
   1   1   3     1329.31     1298.02     12.88 o 
   2   1   3       22.65       20.55      1.05 o 
   3   1   3        0.04       -0.48      0.48 o 
   4   1   3       61.38       67.43      1.99 o 
   5   1   3        0.00       -1.23      1.23 o 
   6   1   3        8.28       11.46      2.39 o 
   7   1   3       19.89       14.72      3.16 o 
   8   1   3        3.22        0.09      1.57 o 
   9   1   3        0.28        0.37      2.31 o 
 -12   2   3        2.70        4.19      2.42 o 
 -11   2   3        8.48        6.72      2.31 o 
 -10   2   3        0.13       -0.14      1.18 o 
  -9   2   3        2.37        3.55      1.05 o 
  -8   2   3        0.45        0.49      0.70 o 
  -7   2   3        0.58        0.91      0.54 o 
  -6   2   3      182.06      193.31      5.10 o 
  -5   2   3        0.07       -0.06      0.40 o 
  -4   2   3      102.79       80.76      1.62 o 
  -3   2   3        6.62        5.53      0.47 o 
  -2   2   3     4813.19     4657.14     40.64 o 
  -1   2   3       62.35       66.65      1.36 o 
   0   2   3      668.37      671.25      7.84 o 
   1   2   3       10.79       15.16      1.74 o 
   2   2   3      111.95      111.61      2.66 o 
   3   2   3      142.42      143.77      3.15 o 
   4   2   3       81.75       73.83      3.35 o 
   5   2   3       54.54       50.28      2.86 o 
   6   2   3       43.85       41.27      4.00 o 
   7   2   3        1.95        2.24      2.53 o 
   8   2   3        0.28       -2.24      2.24 o 
 -12   3   3        3.18        3.60      2.20 o 
 -11   3   3        6.79        9.38      1.58 o 
 -10   3   3        1.01        0.45      1.10 o 
  -9   3   3        7.30        3.17      1.03 o 
  -8   3   3       82.01       75.18      1.83 o 
  -7   3   3        0.46        1.27      0.51 o 
  -6   3   3       19.30       20.28      0.81 o 
  -5   3   3      218.78      203.73      6.39 o 
  -4   3   3      715.12      704.35      5.92 o 
  -3   3   3       12.27       18.73      0.55 o 
  -2   3   3      769.09      801.57      7.31 o 
  -1   3   3      450.51      431.54      5.37 o 
   0   3   3      230.08      239.76      4.07 o 
   1   3   3      563.45      596.44     10.58 o 
   2   3   3       42.49       44.01      2.06 o 
   3   3   3      122.13      125.17      3.24 o 
   4   3   3       56.37       53.73      3.23 o 
   5   3   3        0.94        1.62      2.02 o 
   6   3   3        2.42        2.20      2.24 o 
   7   3   3        5.69        8.15      2.97 o 
 -12   4   3        2.44       -0.29      1.65 o 
 -11   4   3        9.49       10.67      1.57 o 
 -10   4   3        2.28        1.40      1.06 o 
  -9   4   3        5.78        2.21      1.00 o 
  -8   4   3       11.62       13.55      0.92 o 
  -7   4   3       38.16       37.28      1.09 o 
  -6   4   3        6.89        9.26      0.64 o 
  -5   4   3      200.62      246.80      2.38 o 
  -4   4   3      615.03      681.26      5.86 o 
  -3   4   3      156.30      162.85      1.95 o 
  -2   4   3      966.52      953.23     10.77 o 
  -1   4   3       30.60       30.25      1.38 o 
   0   4   3      173.93      212.65      3.97 o 
   1   4   3        3.01        3.07      0.86 o 
   2   4   3       13.80       13.58      1.29 o 
   3   4   3       53.75       56.79      2.46 o 
   4   4   3       27.84       28.82      3.45 o 
   5   4   3        0.10        2.39      2.35 o 
   6   4   3       12.98       17.55      3.52 o 
   7   4   3        1.78        3.60      3.01 o 
 -13   5   3        0.92       -2.00      2.00 o 
 -12   5   3        0.20       -0.07      1.36 o 
 -11   5   3       20.40       23.29      1.86 o 
 -10   5   3        7.91        8.44      1.32 o 
  -9   5   3        4.97        3.47      1.04 o 
  -8   5   3       26.18       25.68      1.01 o 
  -7   5   3       77.57       80.21      1.89 o 
  -6   5   3      143.25      138.32      1.76 o 
  -5   5   3       17.12       18.72      0.64 o 
  -4   5   3        5.53        6.20      0.71 o 
  -3   5   3        0.24        0.53      0.40 o 
  -2   5   3      727.37      738.89      8.82 o 
  -1   5   3      178.42      183.64      3.64 o 
   0   5   3       12.61       14.73      1.20 o 
   1   5   3       54.65       52.35      2.15 o 
   2   5   3      133.78      137.80      3.61 o 
   3   5   3       36.68       36.13      3.75 o 
   4   5   3        0.67        0.81      2.24 o 
   5   5   3        1.61        1.36      2.35 o 
   6   5   3       10.82       11.57      3.56 o 
   7   5   3        1.51        6.32      3.52 o 
 -13   6   3       11.18        8.70      1.88 o 
 -12   6   3        2.97        5.25      1.53 o 
 -11   6   3        0.00        0.72      1.16 o 
 -10   6   3        0.75        0.66      1.10 o 
  -9   6   3        2.49        3.23      0.77 o 
  -8   6   3        4.56        5.62      0.95 o 
  -7   6   3       51.81       49.29      1.08 o 
  -6   6   3      270.67      283.07      3.15 o 
  -5   6   3       25.75       27.04      1.04 o 
  -4   6   3        0.01        0.62      0.68 o 
  -3   6   3      131.28      130.59      2.09 o 
  -2   6   3        4.44        3.52      0.74 o 
  -1   6   3       26.38       24.33      1.48 o 
   0   6   3      196.97      200.57      7.52 o 
   1   6   3       53.05       62.84      2.97 o 
   2   6   3       25.85       19.09      3.05 o 
   3   6   3        0.19        1.43      2.35 o 
   4   6   3        0.37        2.79      2.57 o 
   5   6   3        8.20        4.74      3.01 o 
   6   6   3       41.57       47.11      5.47 o 
 -13   7   3       12.10       12.98      2.03 o 
 -12   7   3        9.55        7.82      1.66 o 
 -11   7   3        4.36        5.64      1.44 o 
 -10   7   3        2.97        2.79      1.10 o 
  -9   7   3       11.24       10.20      0.70 o 
  -8   7   3        3.19        2.35      0.53 o 
  -7   7   3       78.44       80.07      1.48 o 
  -6   7   3      129.11      133.32      2.88 o 
  -5   7   3      131.58      130.02      2.92 o 
  -4   7   3       97.21      104.03      2.71 o 
  -3   7   3       14.60       14.79      0.93 o 
  -2   7   3        0.06        1.12      1.08 o 
  -1   7   3       21.30       27.52      1.71 o 
   0   7   3       59.75       65.21      6.63 o 
   1   7   3      100.16       95.61      5.73 o 
   2   7   3        2.61        1.76      2.28 o 
   3   7   3       25.72       29.59      3.97 o 
   4   7   3        1.91        0.18      2.57 o 
   5   7   3        0.13        0.44      2.72 o 
 -13   8   3        0.01       -1.58      1.58 o 
 -12   8   3        1.12        0.92      2.11 o 
 -11   8   3        1.75        1.55      0.95 o 
 -10   8   3       23.60       24.57      1.71 o 
  -9   8   3        0.61        0.92      1.03 o 
  -8   8   3        2.85        3.41      0.59 o 
  -7   8   3       11.99       13.14      0.96 o 
  -6   8   3      146.94      150.93      3.52 o 
  -5   8   3      204.01      205.17      4.19 o 
  -4   8   3       82.01       83.72      2.65 o 
  -3   8   3      401.75      405.19      8.55 o 
  -2   8   3      342.94      331.48      6.67 o 
  -1   8   3        0.62        1.03      1.87 o 
   0   8   3       92.39       90.40      5.76 o 
   1   8   3        1.34       -0.22      2.02 o 
   2   8   3        4.93        2.02      2.72 o 
   3   8   3        0.07        4.48      2.86 o 
   4   8   3        9.41        5.76      3.49 o 
 -13   9   3        0.10       -1.40      2.24 o 
 -12   9   3        3.09        4.64      2.77 o 
 -11   9   3       32.29       34.32      1.81 o 
 -10   9   3      135.40      141.24      3.22 o 
  -9   9   3        7.05        7.20      1.16 o 
  -8   9   3       87.09       83.26      2.50 o 
  -7   9   3       28.15       27.67      1.44 o 
  -6   9   3        1.21       -0.30      1.14 o 
  -5   9   3      189.16      176.95      4.97 o 
  -4   9   3      167.98      163.15      4.92 o 
  -3   9   3      267.42      270.69      7.29 o 
  -2   9   3       23.60       22.87      2.27 o 
  -1   9   3       36.54       27.94      3.52 o 
   0   9   3       13.26       17.62      3.45 o 
   1   9   3        4.04        3.05      2.79 o 
   2   9   3        9.44       13.44      3.67 o 
   3   9   3        0.48       -0.95      2.68 o 
 -12  10   3        0.49       -0.66      1.12 o 
 -11  10   3        0.01       -1.19      1.19 o 
 -10  10   3       28.26       32.89      1.79 o 
  -9  10   3        0.06       -0.11      0.97 o 
  -8  10   3       27.64       31.78      1.60 o 
  -7  10   3        4.93        5.09      1.42 o 
  -6  10   3        3.40        4.31      1.53 o 
  -5  10   3       66.74       71.63      3.41 o 
  -4  10   3        0.73        1.54      1.53 o 
  -3  10   3       63.90       68.70      3.63 o 
  -2  10   3        7.21        8.26      2.79 o 
  -1  10   3       38.50       37.49      4.30 o 
   0  10   3       17.09       17.48      3.60 o 
   1  10   3       13.70       18.69      3.82 o 
   2  10   3        4.61        0.73      3.19 o 
 -12  11   3        3.49        4.48      1.62 o 
 -11  11   3        0.02        0.18      1.00 o 
 -10  11   3        5.19        4.67      1.23 o 
  -9  11   3        0.33        1.05      1.10 o 
  -8  11   3        2.25        5.46      3.52 o 
  -7  11   3       18.67       21.61      3.65 o 
  -6  11   3       44.16       42.67      2.81 o 
  -5  11   3        1.00        0.34      1.76 o 
  -4  11   3       16.29       14.65      3.12 o 
  -3  11   3      107.47      100.05      6.39 o 
  -2  11   3        8.89        7.64      2.86 o 
  -1  11   3       27.50       44.87      5.03 o 
   0  11   3        1.05       -2.28      2.28 o 
   1  11   3        1.75        3.30      3.30 o 
 -11  12   3       16.96       19.26      1.97 o 
 -10  12   3        0.01        0.84      1.39 o 
  -9  12   3        9.99       12.68      3.30 o 
  -8  12   3        1.24        0.84      1.60 o 
  -7  12   3        1.58        0.21      1.80 o 
  -6  12   3        0.11       -1.17      2.02 o 
  -5  12   3       37.75       34.48      4.19 o 
  -4  12   3       36.53       36.97      4.22 o 
  -3  12   3       20.92       18.21      3.52 o 
  -2  12   3        0.32        4.70      3.05 o 
  -1  12   3        0.01       -2.50      2.68 o 
   0  12   3        2.04        1.80      3.30 o 
 -11  13   3        0.49        0.70      1.84 o 
 -10  13   3        1.87        5.25      2.20 o 
  -9  13   3        3.22        1.58      2.13 o 
  -8  13   3       34.26       40.76      4.04 o 
  -7  13   3       20.04       21.26      3.52 o 
  -6  13   3       12.78       15.68      3.34 o 
  -5  13   3       12.37        9.03      2.97 o 
  -4  13   3        0.37        1.03      2.50 o 
  -3  13   3       12.45       17.95      4.04 o 
  -2  13   3       10.59       17.15      4.11 o 
  -9  14   3        2.56        1.58      2.39 o 
  -8  14   3       24.97       32.31      3.97 o 
  -7  14   3        0.02        0.48      2.31 o 
  -6  14   3        2.01        1.91      2.53 o 
  -5  14   3        0.89        4.30      2.90 o 
  -4  14   3        0.85       -2.46      2.46 o 
   3 -15   4       54.28       65.61      6.43 o 
   4 -15   4        1.10        1.06      2.75 o 
   5 -15   4        5.00        0.11      2.75 o 
   6 -15   4        0.04        0.36      1.80 o 
   7 -15   4        1.18        2.30      2.05 o 
   8 -15   4        2.36        4.74      2.77 o 
   0 -14   4       10.93       18.43      4.41 o 
   1 -14   4        1.49        1.40      3.08 o 
   2 -14   4        0.21        0.59      2.68 o 
   3 -14   4        1.15        3.63      2.72 o 
   4 -14   4       13.41       13.22      3.56 o 
   5 -14   4        0.05        2.27      1.96 o 
   6 -14   4       13.07       18.40      3.98 o 
   7 -14   4       46.85       47.49      3.51 o 
   8 -14   4       13.21       14.29      2.57 o 
   9 -14   4        3.11        2.72      2.14 o 
  -1 -13   4       14.24       27.68      4.52 o 
   0 -13   4        0.61        2.90      2.75 o 
   1 -13   4        0.23       -1.54      2.28 o 
   2 -13   4       16.26       11.02      3.38 o 
   3 -13   4        0.01       -0.07      2.39 o 
   4 -13   4        2.67        5.67      2.37 o 
   5 -13   4       13.30       11.83      2.26 o 
   6 -13   4       63.39       66.49      3.96 o 
   7 -13   4       20.65       21.42      3.49 o 
   8 -13   4       12.26       16.84      2.53 o 
   9 -13   4        3.94        5.67      2.10 o 
  10 -13   4       12.83       11.86      3.38 o 
  -3 -12   4        8.61       12.78      4.04 o 
  -2 -12   4       10.61       10.68      3.63 o 
  -1 -12   4        0.00       -1.65      2.42 o 
   0 -12   4       17.45       12.19      3.41 o 
   1 -12   4        1.60       -0.29      2.24 o 
   2 -12   4       50.31       45.16      4.52 o 
   3 -12   4       84.55       78.58      4.46 o 
   4 -12   4        8.68        8.36      1.99 o 
   5 -12   4       91.05       77.29      7.69 o 
   6 -12   4       12.50       11.81      2.72 o 
   7 -12   4       10.77       12.01      2.96 o 
   8 -12   4       14.24       15.59      2.31 o 
   9 -12   4        5.11        2.81      3.30 o 
  10 -12   4        3.10        1.23      2.20 o 
  -4 -11   4        0.07       -2.57      2.57 o 
  -3 -11   4        1.41        3.01      2.79 o 
  -2 -11   4        5.28        3.96      1.70 o 
  -1 -11   4       19.98       18.34      4.02 o 
   0 -11   4       39.28       35.74      5.10 o 
   1 -11   4       18.92       21.28      2.57 o 
   2 -11   4        0.00       -0.64      0.98 o 
   3 -11   4      325.61      308.69     14.32 o 
   4 -11   4      238.02      217.44      6.41 o 
   5 -11   4       19.62       18.85      2.23 o 
   6 -11   4        0.06        0.68      1.47 o 
   7 -11   4        1.64        1.28      1.56 o 
   8 -11   4        2.20        4.27      1.75 o 
   9 -11   4        5.67        9.78      2.57 o 
  10 -11   4        4.61        4.11      1.90 o 
  11 -11   4        0.08       -0.81      2.29 o 
  -4 -10   4        3.72       11.64      3.23 o 
  -3 -10   4       17.68       20.34      3.71 o 
  -2 -10   4        1.17       -0.30      1.42 o 
  -1 -10   4        3.34        0.75      1.30 o 
   0 -10   4      807.82      783.73     11.94 o 
   1 -10   4        1.62        0.01      1.16 o 
   2 -10   4       99.50       92.57      2.52 o 
   3 -10   4        9.65        7.52      1.35 o 
   4 -10   4        0.77        1.21      0.86 o 
   5 -10   4        0.01        0.97      0.76 o 
   6 -10   4        0.11        1.00      0.80 o 
   7 -10   4       21.25       28.36      2.05 o 
   8 -10   4       16.06       19.73      2.30 o 
   9 -10   4        0.19       -0.04      1.73 o 
  10 -10   4        1.32        0.99      1.36 o 
  11 -10   4        0.53       -1.06      2.04 o 
  -5  -9   4        4.42        4.41      2.79 o 
  -4  -9   4        3.09        1.69      2.31 o 
  -3  -9   4        4.26        4.15      2.42 o 
  -2  -9   4        3.74        3.52      2.35 o 
  -1  -9   4      472.65      475.48      7.03 o 
   0  -9   4      217.39      217.49      3.61 o 
   1  -9   4       84.82       71.17      1.81 o 
   2  -9   4      115.97      122.03      2.96 o 
   3  -9   4        1.16        1.45      0.73 o 
   4  -9   4       34.33       31.06      1.13 o 
   5  -9   4        3.69        4.54      0.85 o 
   6  -9   4       14.90       12.79      1.13 o 
   7  -9   4       14.10       14.23      1.39 o 
   8  -9   4        2.48        0.35      1.00 o 
   9  -9   4       13.62       11.33      1.44 o 
  10  -9   4        0.05       -0.41      1.26 o 
  11  -9   4        0.11        0.22      1.62 o 
  -5  -8   4       52.76       49.60      4.55 o 
  -4  -8   4        0.41       -1.40      1.76 o 
  -3  -8   4       16.37       13.92      1.90 o 
  -2  -8   4      222.61      214.43      9.90 o 
  -1  -8   4       40.08       38.90      1.70 o 
   0  -8   4       94.82       92.74      2.16 o 
   1  -8   4      222.74      239.85      3.30 o 
   2  -8   4       13.82       12.27      1.49 o 
   3  -8   4       76.07       94.98      2.04 o 
   4  -8   4       56.89       55.87      1.38 o 
   5  -8   4       22.78       22.99      1.15 o 
   6  -8   4      136.54      135.89      3.18 o 
   7  -8   4       39.08       41.44      1.65 o 
   8  -8   4        3.46        2.51      1.07 o 
   9  -8   4        3.05        5.45      1.26 o 
  10  -8   4        6.72       11.09      1.70 o 
  11  -8   4        2.92        2.50      1.77 o 
  -5  -7   4        8.86       10.19      1.96 o 
  -4  -7   4      154.07      174.82      5.22 o 
  -3  -7   4      143.03      141.42      4.54 o 
  -2  -7   4        2.89        1.98      1.27 o 
  -1  -7   4      133.68      128.79      2.43 o 
   0  -7   4        1.99        1.77      0.59 o 
   1  -7   4        0.65        1.27      0.56 o 
   2  -7   4       33.86       35.37      1.17 o 
   3  -7   4       63.77       59.71      1.39 o 
   4  -7   4      283.75      283.59      3.33 o 
   5  -7   4        3.30        3.35      0.81 o 
   6  -7   4        0.12       -0.89      0.89 o 
   7  -7   4       63.43       61.90      1.99 o 
   8  -7   4       13.11       12.02      1.18 o 
   9  -7   4       18.44       17.26      1.54 o 
  10  -7   4        3.88        4.61      1.79 o 
  11  -7   4        6.64       10.79      2.97 o 
  -6  -6   4        7.98       11.56      1.86 o 
  -5  -6   4        1.18        1.70      1.34 o 
  -4  -6   4      240.55      241.32      4.85 o 
  -3  -6   4        8.09       11.59      1.25 o 
  -2  -6   4        8.60        6.36      1.04 o 
  -1  -6   4       37.00       34.23      1.11 o 
   0  -6   4        0.15        0.08      0.43 o 
   1  -6   4        0.18        0.20      0.45 o 
   2  -6   4      151.12      162.98      2.57 o 
   3  -6   4       60.44       59.84      1.88 o 
   4  -6   4      131.39      135.20      2.24 o 
   5  -6   4      190.67      202.06      3.23 o 
   6  -6   4      197.32      185.74      3.22 o 
   7  -6   4        0.51       -0.33      0.80 o 
   8  -6   4       38.84       32.73      1.86 o 
   9  -6   4       42.53       48.30      2.15 o 
  10  -6   4        0.94        0.59      2.06 o 
  11  -6   4        0.89        2.50      2.46 o 
  -7  -5   4       19.78       19.68      3.16 o 
  -6  -5   4       50.42       51.78      4.26 o 
  -5  -5   4      138.54      131.59      3.29 o 
  -4  -5   4        0.00       -0.81      0.81 o 
  -3  -5   4        1.68        2.23      1.50 o 
  -2  -5   4       25.55       21.98      1.23 o 
  -1  -5   4      190.20      190.16      2.32 o 
   0  -5   4      102.89      112.87      1.87 o 
   1  -5   4      516.15      536.59      4.73 o 
   2  -5   4      632.30      720.19      7.75 o 
   3  -5   4      130.80      149.09      2.22 o 
   4  -5   4       57.06       54.43      1.38 o 
   5  -5   4        1.95       -0.01      0.59 o 
   6  -5   4      129.57      132.11      2.80 o 
   7  -5   4        1.17        0.16      0.80 o 
   8  -5   4        1.32        1.61      0.93 o 
   9  -5   4       14.15       17.04      2.69 o 
  10  -5   4        2.96        2.90      2.31 o 
  11  -5   4        3.20        0.99      2.24 o 
  -8  -4   4       57.08       61.24      4.70 o 
  -7  -4   4        8.44       10.47      4.17 o 
  -6  -4   4        0.78       -0.05      0.87 o 
  -5  -4   4      105.37      100.19      2.59 o 
  -4  -4   4      185.00      209.82      3.87 o 
  -3  -4   4        0.45       -0.58      0.58 o 
  -2  -4   4      396.02      417.66      6.20 o 
  -1  -4   4       10.50       10.50      0.54 o 
   0  -4   4     1067.67     1071.95      7.63 o 
   1  -4   4      780.03      821.22      6.69 o 
   2  -4   4       15.98       16.37      0.68 o 
   3  -4   4        0.05       -0.42      0.42 o 
   4  -4   4      350.58      375.70      3.94 o 
   5  -4   4       15.19       12.54      0.86 o 
   6  -4   4       40.45       37.14      1.48 o 
   7  -4   4        0.94        1.54      0.83 o 
   8  -4   4      133.90      123.20      3.69 o 
   9  -4   4        0.49        2.38      1.71 o 
  10  -4   4        1.73        1.95      2.39 o 
  -9  -3   4        5.34        5.42      1.19 o 
  -8  -3   4       17.31       21.33      2.94 o 
  -7  -3   4       59.62       67.63      2.88 o 
  -6  -3   4        9.49        8.98      2.25 o 
  -5  -3   4        6.14        6.17      0.83 o 
  -4  -3   4       30.73       28.17      1.88 o 
  -3  -3   4       23.53       35.86      1.26 o 
  -2  -3   4     3062.81     3313.29     32.48 o 
  -1  -3   4      500.53      510.15      4.30 o 
   0  -3   4       68.41       73.66      0.97 o 
   1  -3   4      628.35      596.52      4.74 o 
   2  -3   4       12.00        8.49      0.52 o 
   3  -3   4        2.69        2.54      0.45 o 
   4  -3   4       18.01       19.38      0.78 o 
   5  -3   4      409.78      406.79      4.67 o 
   6  -3   4       27.08       25.95      1.32 o 
   7  -3   4        2.61        1.45      1.11 o 
   8  -3   4        7.97        2.16      2.39 o 
   9  -3   4        9.95       12.32      4.02 o 
  10  -3   4        0.23       -2.09      2.09 o 
 -10  -2   4       35.48       38.08      3.86 o 
  -9  -2   4      138.55      146.43      6.35 o 
  -8  -2   4       44.22       46.02      1.91 o 
  -7  -2   4        2.65        2.44      0.74 o 
  -6  -2   4       40.19       38.91      1.39 o 
  -5  -2   4      115.86      114.64      2.22 o 
  -4  -2   4       51.28       39.69      1.54 o 
  -3  -2   4     1123.25     1224.80     15.37 o 
  -2  -2   4        5.16        3.27      0.36 o 
  -1  -2   4       42.28       44.38      0.72 o 
   0  -2   4       66.70       64.06      0.91 o 
   1  -2   4        7.16        5.89      0.42 o 
   2  -2   4      584.44      664.52      5.96 o 
   3  -2   4      442.23      448.88      4.13 o 
   4  -2   4       35.40       31.47      0.92 o 
   5  -2   4        5.28        4.46      0.92 o 
   6  -2   4       92.83       89.53      4.95 o 
   7  -2   4       35.01       34.10      2.06 o 
   8  -2   4        1.30        3.48      1.63 o 
   9  -2   4        3.28        3.17      1.80 o 
  10  -2   4        0.04        0.33      2.24 o 
 -11  -1   4        2.22        2.53      2.35 o 
 -10  -1   4        4.78        6.24      2.28 o 
  -9  -1   4       38.36       39.65      3.30 o 
  -8  -1   4      190.38      202.53      6.68 o 
  -7  -1   4      231.65      239.63      4.94 o 
  -6  -1   4       15.24       17.66      1.19 o 
  -5  -1   4        1.13        1.55      0.57 o 
  -4  -1   4       10.94       10.98      0.55 o 
  -3  -1   4      498.05      506.27      9.87 o 
  -2  -1   4      198.25      201.62      2.18 o 
  -1  -1   4      672.87      659.66      5.22 o 
   0  -1   4      748.75      723.59      6.63 o 
   1  -1   4      649.79      657.55      5.74 o 
   2  -1   4        8.96        5.71      0.55 o 
   3  -1   4        6.18        6.59      0.58 o 
   4  -1   4      180.36      200.21      3.06 o 
   5  -1   4       17.75       18.99      1.51 o 
   6  -1   4       38.59       38.02      2.09 o 
   7  -1   4        8.47        7.15      1.74 o 
   8  -1   4        0.12       -1.11      1.45 o 
   9  -1   4       12.95       13.97      2.39 o 
 -11   0   4        3.12        3.71      2.24 o 
 -10   0   4        1.83        2.61      1.91 o 
  -9   0   4       66.78       71.12      3.78 o 
  -8   0   4       16.36       19.07      1.38 o 
  -7   0   4       25.99       25.16      1.35 o 
  -6   0   4      460.81      470.43      6.19 o 
  -5   0   4       39.98       44.43      1.76 o 
  -4   0   4      329.61      340.85      5.49 o 
  -3   0   4     1719.74     1653.85     17.78 o 
  -2   0   4     5019.16     4966.52     53.98 o 
  -1   0   4       78.36       79.60      1.05 o 
   0   0   4      120.48      111.96      2.46 o 
   1   0   4       33.91       42.40      1.03 o 
   2   0   4      423.97      421.49      5.39 o 
   3   0   4      591.83      566.85      6.41 o 
   4   0   4       52.83       53.92      1.83 o 
   5   0   4        6.91        6.69      1.56 o 
   6   0   4        1.53        0.36      1.38 o 
   7   0   4       16.42       23.78      2.40 o 
   8   0   4       15.14       16.92      2.36 o 
   9   0   4        0.07        2.28      2.46 o 
 -12   1   4        0.11       -0.44      2.02 o 
 -11   1   4        5.03        7.78      2.24 o 
 -10   1   4       32.65       33.01      2.79 o 
  -9   1   4        1.18        0.44      1.40 o 
  -8   1   4       62.49       72.89      1.81 o 
  -7   1   4       14.45       13.43      0.68 o 
  -6   1   4        4.96        6.94      0.84 o 
  -4   1   4       45.53       45.31      2.72 o 
  -3   1   4     1762.56     1846.95     22.61 o 
  -2   1   4     1544.74     1501.32     13.13 o 
  -1   1   4      741.84      739.90      7.37 o 
   0   1   4        0.03        0.63      0.37 o 
   1   1   4      133.24      133.43      2.19 o 
   2   1   4      425.38      404.31      5.42 o 
   3   1   4      193.39      191.81      3.19 o 
   4   1   4      124.64      127.24      3.35 o 
   5   1   4        4.99        4.60      1.49 o 
   6   1   4        3.71        6.94      2.50 o 
   7   1   4       19.89       21.44      3.52 o 
   8   1   4        1.65        0.20      1.71 o 
 -12   2   4        0.48        1.54      2.06 o 
 -11   2   4       14.08       11.20      2.24 o 
 -10   2   4       24.85       26.79      1.74 o 
  -9   2   4        4.37        1.36      1.06 o 
  -8   2   4        2.77        1.58      0.59 o 
  -7   2   4        1.74        2.24      0.84 o 
  -6   2   4      155.76      158.84      4.00 o 
  -5   2   4       54.35       58.19      1.53 o 
  -4   2   4       18.24       19.96      0.90 o 
  -3   2   4        0.24        0.37      0.23 o 
  -2   2   4     2527.86     2567.84     26.14 o 
  -1   2   4      126.72      131.07      2.20 o 
   0   2   4      205.11      208.84      3.66 o 
   1   2   4     1178.54     1180.94     15.56 o 
   2   2   4      924.05      927.26     10.94 o 
   3   2   4      115.71      114.96      2.96 o 
   4   2   4        0.20       -1.16      1.16 o 
   5   2   4      107.11      117.75      6.28 o 
   6   2   4        2.39        3.08      2.39 o 
   7   2   4        4.47        0.73      2.72 o 
   8   2   4        0.20       -2.20      2.64 o 
 -12   3   4        3.06        1.95      1.98 o 
 -11   3   4        6.06        8.12      1.40 o 
 -10   3   4       94.86       90.24      2.83 o 
  -9   3   4        0.16        0.64      0.80 o 
  -8   3   4       90.14       91.06      1.78 o 
  -7   3   4      100.04       91.76      3.01 o 
  -6   3   4      141.68      156.96      2.99 o 
  -5   3   4      138.51      136.03      2.35 o 
  -4   3   4        0.14        0.06      0.27 o 
  -3   3   4     2034.49     2193.05     20.97 o 
  -2   3   4      498.48      548.44      5.83 o 
  -1   3   4      309.19      321.83      5.00 o 
   0   3   4        0.47        0.48      0.73 o 
   1   3   4        0.25       -0.69      0.69 o 
   2   3   4       89.01       88.81      3.40 o 
   3   3   4      100.96      108.17      2.74 o 
   4   3   4      302.93      292.82     10.50 o 
   5   3   4        6.39        7.56      2.61 o 
   6   3   4       23.80       26.07      3.82 o 
   7   3   4        0.60        0.99      2.83 o 
 -12   4   4        2.70        5.59      1.53 o 
 -11   4   4        7.48        6.90      2.42 o 
 -10   4   4        4.13        2.97      1.01 o 
  -9   4   4        2.09        1.07      0.80 o 
  -8   4   4        9.20       10.42      0.74 o 
  -7   4   4      142.80      144.19      1.96 o 
  -6   4   4       29.87       30.90      0.89 o 
  -5   4   4       99.33      105.23      1.63 o 
  -4   4   4      816.54      790.54     10.10 o 
  -3   4   4       19.76       14.62      0.74 o 
  -2   4   4        5.59        4.13      0.69 o 
  -1   4   4       23.54       21.74      1.21 o 
   0   4   4       40.04       51.69      1.94 o 
   1   4   4       10.26        6.42      1.38 o 
   2   4   4       45.62       40.74      2.38 o 
   3   4   4       12.50       13.07      1.58 o 
   4   4   4       43.52       46.30      4.33 o 
   5   4   4        0.37       -0.44      2.20 o 
   6   4   4        1.76        6.43      2.97 o 
   7   4   4        0.00       -0.84      3.12 o 
 -13   5   4        6.73        7.59      1.76 o 
 -12   5   4       29.78       30.29      2.09 o 
 -11   5   4       23.86       21.37      1.69 o 
 -10   5   4       30.77       30.86      1.89 o 
  -9   5   4        0.18       -0.33      0.83 o 
  -8   5   4        1.33        3.03      0.68 o 
  -7   5   4        1.34        1.89      0.56 o 
  -6   5   4      201.34      220.65      2.43 o 
  -5   5   4      162.19      161.93      2.21 o 
  -4   5   4      111.37      139.31      2.32 o 
  -3   5   4       67.48       65.79      1.97 o 
  -2   5   4        5.94        9.63      1.19 o 
  -1   5   4      813.32      845.47     11.80 o 
   0   5   4      399.63      384.38      6.49 o 
   1   5   4       64.17       59.62      6.99 o 
   2   5   4       16.93       19.89      1.94 o 
   3   5   4       47.61       51.15      4.63 o 
   4   5   4        1.17        0.37      2.17 o 
   5   5   4        2.26        4.33      2.97 o 
   6   5   4        4.36       13.00      3.89 o 
 -13   6   4       10.35       12.78      2.66 o 
 -12   6   4       11.82        9.26      2.06 o 
 -11   6   4       11.58       13.16      1.52 o 
 -10   6   4       12.96       12.02      1.71 o 
  -9   6   4        5.46        5.72      0.82 o 
  -8   6   4       24.67       23.81      1.07 o 
  -7   6   4        0.06       -0.07      0.39 o 
  -6   6   4       17.85       20.70      0.76 o 
  -5   6   4       65.90       61.70      1.81 o 
  -4   6   4      228.62      230.52      3.44 o 
  -3   6   4        4.56        4.74      0.72 o 
  -2   6   4       54.95       46.57      3.23 o 
  -1   6   4       22.25       15.23      1.75 o 
   0   6   4       15.89       15.60      1.52 o 
   1   6   4       26.93       26.18      2.29 o 
   2   6   4        9.65        5.73      2.57 o 
   3   6   4       29.70       34.22      4.30 o 
   4   6   4        1.91        5.62      2.83 o 
   5   6   4        8.91       12.45      3.71 o 
 -13   7   4        2.10        3.08      2.31 o 
 -12   7   4        0.97       -0.33      1.28 o 
 -11   7   4        9.22       10.17      1.53 o 
 -10   7   4       35.65       38.29      1.39 o 
  -9   7   4       19.62       19.00      1.26 o 
  -8   7   4       11.76        9.95      0.58 o 
  -7   7   4       98.57       95.60      1.80 o 
  -6   7   4      116.01      120.31      2.74 o 
  -5   7   4        0.05        0.58      0.82 o 
  -4   7   4       89.91       93.15      2.35 o 
  -3   7   4       18.14       17.20      1.73 o 
  -2   7   4       11.18       12.83      1.71 o 
  -1   7   4      263.28      265.85      6.65 o 
   0   7   4      364.60      316.19     30.55 o 
   1   7   4       20.46       19.57      3.45 o 
   2   7   4        0.04       -0.92      2.28 o 
   3   7   4        0.38       -0.84      2.50 o 
   4   7   4        2.34       -0.18      2.72 o 
   5   7   4        7.92       10.83      4.11 o 
 -13   8   4        0.53       -0.57      2.18 o 
 -12   8   4        0.24       -1.02      1.35 o 
 -11   8   4        4.28        3.38      0.95 o 
 -10   8   4       59.90       68.22      2.14 o 
  -9   8   4        1.24        1.55      0.88 o 
  -8   8   4       31.66       28.86      0.97 o 
  -7   8   4        0.24       -0.48      0.68 o 
  -6   8   4      435.27      444.00      7.69 o 
  -5   8   4        0.34       -0.88      0.88 o 
  -4   8   4      180.18      174.24      3.48 o 
  -3   8   4       60.81       61.49      3.13 o 
  -2   8   4       12.71        8.96      1.80 o 
  -1   8   4      212.43      196.31      5.78 o 
   0   8   4       37.72       34.37      3.89 o 
   1   8   4        9.26        7.71      3.01 o 
   2   8   4        0.05       -0.77      2.42 o 
   3   8   4        0.65       -2.53      2.53 o 
   4   8   4        8.18        7.75      3.71 o 
 -13   9   4        2.87        2.90      2.28 o 
 -12   9   4       15.18       15.84      1.32 o 
 -11   9   4       38.76       40.78      1.88 o 
 -10   9   4        1.40        0.42      1.31 o 
  -9   9   4        0.55        0.25      0.81 o 
  -8   9   4        0.20       -0.32      0.77 o 
  -7   9   4        4.08        7.54      2.40 o 
  -6   9   4       31.14       26.08      2.05 o 
  -5   9   4        4.25        4.93      1.42 o 
  -4   9   4       16.29       15.31      1.06 o 
  -3   9   4      205.56      223.50      6.22 o 
  -2   9   4        5.08        5.76      2.57 o 
  -1   9   4       32.44       27.02      3.63 o 
   0   9   4       28.13       20.78      3.56 o 
   1   9   4       26.37       21.88      3.93 o 
   2   9   4        2.09        4.33      3.19 o 
   3   9   4       40.47       55.48      6.28 o 
 -12  10   4        2.03        1.70      1.10 o 
 -11  10   4       50.57       50.68      3.91 o 
 -10  10   4        1.42        0.26      0.91 o 
  -9  10   4       13.77       15.26      1.38 o 
  -8  10   4       30.24       30.15      2.22 o 
  -7  10   4       12.82        7.49      2.53 o 
  -6  10   4       17.85       17.51      2.90 o 
  -5  10   4      142.72      150.84      5.47 o 
  -4  10   4        5.10        7.15      1.80 o 
  -3  10   4       46.35       49.16      4.48 o 
  -2  10   4        7.96       11.75      3.08 o 
  -1  10   4        8.67        5.73      2.75 o 
   0  10   4        2.50        4.70      2.90 o 
   1  10   4       11.59        6.35      3.34 o 
   2  10   4        2.96        4.99      3.45 o 
 -12  11   4        3.95        2.43      1.46 o 
 -11  11   4        0.12        1.58      1.69 o 
 -10  11   4        0.54       -0.63      1.00 o 
  -9  11   4        2.16        6.06      1.49 o 
  -8  11   4        7.64        6.80      1.55 o 
  -7  11   4        0.67        0.32      1.36 o 
  -6  11   4        6.32        1.75      1.52 o 
  -5  11   4       50.82       46.78      4.30 o 
  -4  11   4        0.00       -1.95      1.95 o 
  -3  11   4        0.52        2.28      2.50 o 
  -2  11   4        0.01       -2.02      2.28 o 
  -1  11   4        3.27        3.60      2.83 o 
   0  11   4        1.63        3.34      3.08 o 
 -11  12   4        5.17        6.13      2.83 o 
 -10  12   4       13.48       13.23      1.87 o 
  -9  12   4        3.78        4.14      1.56 o 
  -8  12   4       17.43       20.25      2.29 o 
  -7  12   4        7.43        9.69      2.50 o 
  -6  12   4        2.14        4.66      2.50 o 
  -5  12   4      110.95       99.58      6.32 o 
  -4  12   4        2.04        4.00      2.53 o 
  -3  12   4       16.53       15.71      3.67 o 
  -2  12   4        2.46        1.54      2.83 o 
  -1  12   4        9.17       15.60      4.11 o 
 -10  13   4        3.89        5.73      2.13 o 
  -9  13   4        8.88       11.20      2.61 o 
  -8  13   4       17.90       15.24      2.90 o 
  -7  13   4        0.02        0.33      2.09 o 
  -6  13   4        7.59        9.77      3.01 o 
  -5  13   4        3.05        2.83      2.64 o 
  -4  13   4        5.40        2.94      2.61 o 
  -3  13   4        0.05        3.60      2.97 o 
  -8  14   4        4.85        6.13      2.64 o 
  -7  14   4        0.18       -2.13      2.13 o 
  -6  14   4        0.06        0.99      2.75 o 
   2 -15   5        7.37        3.08      3.08 o 
   3 -15   5        0.62       -0.81      2.53 o 
   4 -15   5       11.42       16.45      4.11 o 
   5 -15   5        5.04        5.81      2.29 o 
   6 -15   5        1.86       -1.25      2.35 o 
   7 -15   5        1.09       -0.05      1.98 o 
   0 -14   5        1.65        4.77      3.41 o 
   1 -14   5        9.51       11.02      3.52 o 
   2 -14   5        7.45        9.33      3.27 o 
   3 -14   5       12.67       13.48      3.67 o 
   4 -14   5        3.63        3.50      1.91 o 
   5 -14   5        0.97       -0.09      1.83 o 
   6 -14   5        5.61        6.53      2.18 o 
   7 -14   5        5.99        6.99      2.19 o 
   8 -14   5       10.20        6.67      2.46 o 
   9 -14   5       23.75       28.82      4.81 o 
  -1 -13   5       23.15       17.33      4.19 o 
   0 -13   5        0.00       -1.51      2.28 o 
   1 -13   5        5.07        5.76      2.86 o 
   2 -13   5        0.79        1.25      2.64 o 
   3 -13   5        0.04        0.88      1.62 o 
   4 -13   5       33.52       33.75      3.07 o 
   5 -13   5       38.39       35.12      3.58 o 
   6 -13   5        5.96        6.08      2.18 o 
   7 -13   5        8.58        6.29      2.13 o 
   8 -13   5       10.62       10.54      2.30 o 
   9 -13   5        2.75        4.92      3.14 o 
  -3 -12   5       20.84       25.33      4.70 o 
  -2 -12   5        9.22        5.54      3.12 o 
  -1 -12   5        3.67        8.96      3.23 o 
   0 -12   5       11.85        8.26      3.05 o 
   1 -12   5        0.28       -1.17      1.95 o 
   2 -12   5       52.70       52.50      5.53 o 
   3 -12   5        3.17        3.53      1.80 o 
   4 -12   5        0.48        0.97      1.61 o 
   5 -12   5       59.72       70.07      5.49 o 
   6 -12   5       23.23       23.91      2.58 o 
   7 -12   5        0.22       -1.40      1.40 o 
   8 -12   5        1.01       -0.51      1.61 o 
   9 -12   5        0.31        2.15      2.09 o 
  10 -12   5        0.14        1.00      1.84 o 
  -3 -11   5        1.12        1.07      1.60 o 
  -2 -11   5        1.59        5.02      1.70 o 
  -1 -11   5        0.89        0.74      1.35 o 
   0 -11   5        0.02       -1.19      1.19 o 
   1 -11   5        6.40        5.71      1.53 o 
   2 -11   5      204.87      185.95      6.10 o 
   3 -11   5        1.48        1.58      1.51 o 
   4 -11   5      129.42      133.39      6.83 o 
   5 -11   5        4.53        3.71      1.73 o 
   6 -11   5       10.91        7.42      1.84 o 
   7 -11   5        0.98       -0.29      1.50 o 
   8 -11   5       16.25       19.40      2.46 o 
   9 -11   5        8.84        7.16      1.72 o 
  10 -11   5        2.34        3.22      1.58 o 
  -4 -10   5        1.38        3.23      2.53 o 
  -3 -10   5       15.65       18.43      6.81 o 
  -2 -10   5       25.42       21.73      2.68 o 
  -1 -10   5        0.65        2.04      1.41 o 
   0 -10   5        7.49        6.49      1.53 o 
   1 -10   5      166.42      170.39      3.62 o 
   2 -10   5       16.43       18.68      2.57 o 
   3 -10   5       34.53       33.13      1.76 o 
   4 -10   5       18.31       16.24      1.64 o 
   5 -10   5        3.48        4.93      0.97 o 
   6 -10   5        0.22        1.26      1.12 o 
   7 -10   5       21.06       20.00      3.07 o 
   8 -10   5        2.09        3.30      1.38 o 
   9 -10   5        2.72        1.36      1.35 o 
  10 -10   5        2.01        1.22      1.44 o 
  -4  -9   5        0.01        0.62      2.17 o 
  -3  -9   5        2.84        3.04      1.52 o 
  -2  -9   5        0.14       -0.02      1.04 o 
  -1  -9   5      168.78      161.11      3.53 o 
   0  -9   5       18.75       18.39      1.24 o 
   1  -9   5      349.06      322.92      4.25 o 
   2  -9   5       16.06       13.44      1.12 o 
   3  -9   5        7.39        6.89      0.75 o 
   4  -9   5        4.98        6.23      0.79 o 
   5  -9   5        1.76        2.24      0.75 o 
   6  -9   5       12.20       10.17      1.38 o 
   7  -9   5        0.45       -0.30      1.33 o 
   8  -9   5        5.06        3.46      1.35 o 
   9  -9   5        0.53        0.28      1.26 o 
  10  -9   5        1.65        3.16      1.55 o 
  11  -9   5        0.18        3.27      2.75 o 
  -5  -8   5        5.70        8.96      2.72 o 
  -4  -8   5        7.38        5.30      1.65 o 
  -3  -8   5       48.22       48.84      2.86 o 
  -2  -8   5      250.89      261.86      5.79 o 
  -1  -8   5        9.17        9.42      1.12 o 
   0  -8   5       51.51       44.24      1.45 o 
   1  -8   5       74.74       73.26      1.74 o 
   2  -8   5        1.10        0.40      0.68 o 
   3  -8   5        7.16        7.26      0.79 o 
   4  -8   5       20.45       19.99      0.98 o 
   5  -8   5      390.85      391.18      4.86 o 
   6  -8   5      263.30      271.79      6.77 o 
   7  -8   5        0.02       -0.91      0.91 o 
   8  -8   5        0.78       -0.54      0.97 o 
   9  -8   5       32.20       35.23      2.35 o 
  10  -8   5        1.08        3.84      1.51 o 
  -5  -7   5        5.07        5.27      1.67 o 
  -4  -7   5       14.76       13.47      1.83 o 
  -3  -7   5      222.07      228.77      4.79 o 
  -2  -7   5      558.13      548.45      6.67 o 
  -1  -7   5      131.96      121.89      2.44 o 
   0  -7   5       10.67       11.94      0.83 o 
   1  -7   5       98.92      101.68      1.93 o 
   2  -7   5        7.32       11.20      0.76 o 
   3  -7   5        5.89        4.22      0.64 o 
   4  -7   5        3.35        1.82      0.64 o 
   5  -7   5       63.81       61.32      1.89 o 
   6  -7   5      110.30      104.74      2.84 o 
   7  -7   5       20.26       24.96      1.44 o 
   8  -7   5        4.07        4.37      1.16 o 
   9  -7   5        0.74        1.44      1.73 o 
  10  -7   5        4.11        2.33      1.70 o 
  -7  -6   5       15.45       18.06      3.23 o 
  -6  -6   5       45.06       54.72      3.04 o 
  -5  -6   5      168.75      166.09      9.23 o 
  -4  -6   5      140.89      143.83      5.31 o 
  -3  -6   5      217.37      210.76      4.27 o 
  -2  -6   5        0.87        0.45      0.63 o 
  -1  -6   5        6.26        4.96      0.60 o 
   0  -6   5      608.62      627.13      5.97 o 
   1  -6   5      348.22      381.50      3.99 o 
   2  -6   5        1.08        2.33      0.54 o 
   3  -6   5       20.04       18.11      0.97 o 
   4  -6   5      235.86      251.55      3.68 o 
   5  -6   5        6.76        8.79      0.88 o 
   6  -6   5        0.94       -0.81      0.81 o 
   7  -6   5        6.42        4.42      0.97 o 
   8  -6   5        1.72        1.01      1.19 o 
   9  -6   5        0.01        2.26      1.35 o 
  10  -6   5        0.00       -2.02      2.06 o 
  -8  -5   5        0.12       -0.70      2.06 o 
  -7  -5   5        1.45        1.03      1.91 o 
  -6  -5   5      312.10      348.79      7.72 o 
  -5  -5   5       84.27       89.84      2.66 o 
  -4  -5   5       82.21       75.54      2.29 o 
  -3  -5   5      161.79      164.04      3.61 o 
  -2  -5   5        9.04       15.51      0.97 o 
  -1  -5   5       94.71       85.42      1.85 o 
   0  -5   5      910.75      950.94      7.85 o 
   1  -5   5      172.63      188.10      2.20 o 
   2  -5   5      622.21      617.15      5.83 o 
   3  -5   5      133.77      135.06      2.61 o 
   4  -5   5       56.20       47.43      1.31 o 
   5  -5   5       46.54       48.09      1.59 o 
   6  -5   5       42.51       42.33      1.62 o 
   7  -5   5       29.71       28.86      1.48 o 
   8  -5   5       13.29       14.30      2.27 o 
   9  -5   5        9.25       10.32      2.05 o 
  10  -5   5       35.52       34.26      4.15 o 
  -9  -4   5        9.24        9.77      2.79 o 
  -8  -4   5        6.63        5.87      2.35 o 
  -7  -4   5        6.79        4.63      2.09 o 
  -6  -4   5      105.27      102.03      5.57 o 
  -5  -4   5       17.19       20.35      1.25 o 
  -4  -4   5        2.88        3.34      0.81 o 
  -3  -4   5       49.46       53.77      1.53 o 
  -2  -4   5       14.24       21.09      0.78 o 
  -1  -4   5       10.10       15.51      0.69 o 
   0  -4   5      576.58      594.66      4.83 o 
   1  -4   5      326.16      343.71      3.32 o 
   2  -4   5        0.82        1.13      0.44 o 
   3  -4   5        2.07        0.19      0.47 o 
   4  -4   5        6.35        5.60      0.66 o 
   5  -4   5        9.02        7.15      0.83 o 
   6  -4   5        9.04        6.84      1.01 o 
   7  -4   5      151.64      156.59      3.57 o 
   8  -4   5        0.00        0.19      1.44 o 
   9  -4   5        0.00        0.22      2.28 o 
  10  -4   5        2.99        2.20      2.57 o 
 -10  -3   5        1.47        0.22      2.35 o 
  -9  -3   5       10.78       10.13      2.57 o 
  -8  -3   5      149.81      142.31      6.13 o 
  -7  -3   5      177.83      183.52      3.46 o 
  -6  -3   5      139.08      130.34      3.30 o 
  -5  -3   5      228.77      236.36      4.96 o 
  -4  -3   5       15.79       17.08      0.91 o 
  -3  -3   5        0.64        1.10      0.61 o 
  -2  -3   5      200.79      207.59      2.89 o 
  -1  -3   5      863.51      883.26      6.73 o 
   0  -3   5       12.31       12.50      0.51 o 
   1  -3   5       17.72       15.58      0.62 o 
   2  -3   5        0.54        0.14      0.33 o 
   3  -3   5       95.21       92.98      2.07 o 
   4  -3   5      375.69      410.19      5.30 o 
   5  -3   5       14.37       16.75      1.03 o 
   6  -3   5        8.22        2.78      1.20 o 
   7  -3   5        8.09        5.03      2.52 o 
   8  -3   5        6.87        5.40      1.79 o 
   9  -3   5       11.21        8.84      2.14 o 
  10  -3   5        2.68       -0.40      2.35 o 
 -11  -2   5        1.24        1.36      2.31 o 
 -10  -2   5        1.70       -1.32      1.98 o 
  -9  -2   5       21.27       21.59      2.75 o 
  -8  -2   5        0.10       -0.18      1.54 o 
  -7  -2   5       11.88        9.24      1.20 o 
  -6  -2   5        1.46        0.55      1.17 o 
  -5  -2   5      144.03      147.58      2.46 o 
  -4  -2   5       32.16       33.28      1.02 o 
  -3  -2   5        1.59        4.56      0.54 o 
  -2  -2   5      136.16      131.36      1.49 o 
  -1  -2   5     1162.55     1162.69      9.11 o 
   0  -2   5       47.76       41.52      0.84 o 
   1  -2   5      254.68      253.41      2.76 o 
   2  -2   5       45.83       43.70      1.49 o 
   3  -2   5      130.28      127.03      2.08 o 
   4  -2   5      133.26      139.19      2.18 o 
   5  -2   5        2.39        1.25      0.90 o 
   6  -2   5       46.00       42.33      2.23 o 
   7  -2   5       15.10       14.39      2.83 o 
   8  -2   5        8.81       13.36      2.14 o 
   9  -2   5        0.05        1.06      1.77 o 
 -11  -1   5        1.90        3.78      2.24 o 
 -10  -1   5       29.13       28.46      2.97 o 
  -9  -1   5        3.60        0.29      1.62 o 
  -8  -1   5       63.21       71.63      3.49 o 
  -7  -1   5       44.36       46.82      1.88 o 
  -6  -1   5       23.85       24.36      1.26 o 
  -5  -1   5      409.77      407.49      6.43 o 
  -4  -1   5     2396.29     2632.76     55.59 o 
  -3  -1   5     1353.03     1426.76     18.04 o 
  -2  -1   5     1293.32     1330.23     10.91 o 
  -1  -1   5      226.78      207.37      2.11 o 
   0  -1   5      368.96      372.36      5.61 o 
   1  -1   5      187.39      194.12      2.46 o 
   2  -1   5      631.06      687.11      7.38 o 
   3  -1   5      254.89      299.34      4.01 o 
   4  -1   5       39.78       37.77      1.86 o 
   5  -1   5        0.45        0.70      1.06 o 
   6  -1   5        0.09       -0.80      1.27 o 
   7  -1   5       34.98       35.20      8.13 o 
   8  -1   5        1.82        4.95      1.91 o 
   9  -1   5        8.32       16.23      5.14 o 
 -11   0   5        9.75       11.20      2.39 o 
 -10   0   5        3.72        6.35      1.91 o 
  -9   0   5       97.26       87.09      3.89 o 
  -8   0   5       26.35       28.57      2.13 o 
  -7   0   5       63.50       66.82      1.43 o 
  -6   0   5       27.13       26.55      1.51 o 
  -5   0   5       71.49       69.20      1.41 o 
  -4   0   5       50.93       54.86      1.00 o 
  -3   0   5      305.69      351.49      4.34 o 
  -2   0   5      454.40      456.13      4.43 o 
  -1   0   5       54.67       43.75      0.86 o 
   0   0   5      142.87      161.94      2.30 o 
   1   0   5     1643.88     1642.64     16.00 o 
   2   0   5       64.73       62.68      1.76 o 
   3   0   5        9.57        7.79      0.83 o 
   4   0   5       17.52       17.77      1.50 o 
   5   0   5       85.36       86.76      3.68 o 
   6   0   5        1.50        1.36      2.09 o 
   7   0   5        5.51        5.82      1.96 o 
   8   0   5        0.22        1.88      1.91 o 
 -12   1   5        1.82        3.89      2.17 o 
 -11   1   5        0.03       -0.59      1.62 o 
 -10   1   5        4.62        5.69      1.65 o 
  -9   1   5      104.03      107.58      3.89 o 
  -8   1   5        5.01        4.19      0.61 o 
  -7   1   5       89.94       77.84      2.57 o 
  -5   1   5      110.12      120.28      4.88 o 
  -4   1   5      152.84      155.86      3.22 o 
  -3   1   5      840.63      783.18      7.13 o 
  -2   1   5      168.15      180.29      2.31 o 
  -1   1   5      201.37      221.10      2.78 o 
   0   1   5      751.82      765.91     10.38 o 
   1   1   5      156.52      164.40      3.36 o 
   2   1   5      509.89      510.73      9.49 o 
   3   1   5       40.87       45.92      2.14 o 
   4   1   5      617.19      628.69      9.85 o 
   5   1   5       22.44       23.46      3.34 o 
   6   1   5        0.36        0.95      2.13 o 
   7   1   5        8.86        8.59      3.23 o 
   8   1   5        0.55       -0.03      3.93 o 
 -12   2   5        1.03       -1.80      1.80 o 
 -11   2   5        6.48        6.24      1.76 o 
 -10   2   5       21.89       23.73      3.03 o 
  -9   2   5       14.56       13.48      1.00 o 
  -8   2   5      348.48      336.66      8.04 o 
  -6   2   5       28.07       24.09      2.35 o 
  -5   2   5       32.28       31.23      1.19 o 
  -4   2   5     1957.02     1987.99     26.70 o 
  -3   2   5     1938.72     1930.96     16.82 o 
  -2   2   5       80.11       80.02      1.62 o 
  -1   2   5      594.56      640.10      7.52 o 
   0   2   5       82.39       90.74      2.00 o 
   1   2   5       27.64       24.87      1.19 o 
   2   2   5      128.58      133.57      3.19 o 
   3   2   5       54.83       50.60      1.83 o 
   4   2   5       11.89       12.48      2.79 o 
   5   2   5        2.49        6.83      2.53 o 
   6   2   5        9.66        7.31      2.97 o 
   7   2   5        0.02       -0.73      2.72 o 
 -12   3   5       22.86       24.34      1.92 o 
 -11   3   5       16.21       16.58      2.17 o 
 -10   3   5       10.00       11.99      1.17 o 
  -9   3   5       55.38       53.10      1.58 o 
  -8   3   5        2.41        2.75      0.88 o 
  -7   3   5       11.31       10.45      0.87 o 
  -6   3   5        0.01        0.17      0.61 o 
  -5   3   5       67.44       65.97      2.03 o 
  -4   3   5      767.94      865.49      9.82 o 
  -3   3   5        5.19        8.40      0.76 o 
  -2   3   5       69.42       55.53      1.72 o 
  -1   3   5      331.21      307.53      4.98 o 
   0   3   5      125.03      132.83      3.07 o 
   1   3   5      212.76      211.16      5.69 o 
   2   3   5       16.20       15.76      1.26 o 
   3   3   5      131.69      131.15      3.21 o 
   4   3   5       30.03       36.28      4.04 o 
   5   3   5       30.94       31.87      4.19 o 
   6   3   5        1.17       -2.28      2.28 o 
   7   3   5        0.13        1.58      3.19 o 
 -13   4   5        6.36        5.08      1.57 o 
 -12   4   5        2.14        3.07      1.27 o 
 -11   4   5        0.36        0.04      1.36 o 
 -10   4   5       70.58       72.20      2.64 o 
  -9   4   5        7.71        9.32      0.84 o 
  -8   4   5      135.37      125.08      3.14 o 
  -7   4   5        7.46        7.39      0.82 o 
  -6   4   5       26.24       26.39      0.98 o 
  -5   4   5       17.29       15.52      0.62 o 
  -4   4   5      264.88      283.95      3.78 o 
  -3   4   5        3.41        3.43      0.69 o 
  -2   4   5       21.65       23.87      1.57 o 
  -1   4   5       46.05       57.56      1.99 o 
   0   4   5        0.17       -0.08      0.88 o 
   1   4   5       90.96       84.54      6.63 o 
   2   4   5      177.63      182.82      4.39 o 
   3   4   5      300.55      295.35     10.90 o 
   4   4   5       12.97       12.92      3.19 o 
   5   4   5        6.26       10.90      3.34 o 
   6   4   5        0.57        1.76      3.05 o 
 -13   5   5        0.00       -0.77      1.38 o 
 -12   5   5       25.29       21.29      1.74 o 
 -11   5   5       10.50       10.44      1.28 o 
 -10   5   5       31.81       32.01      1.67 o 
  -9   5   5       21.92       24.26      1.22 o 
  -8   5   5       51.97       50.50      1.31 o 
  -7   5   5       80.24       79.39      1.62 o 
  -6   5   5       98.09      106.61      1.57 o 
  -5   5   5       58.94       64.43      1.68 o 
  -4   5   5      211.32      228.43      3.39 o 
  -3   5   5       33.46       28.18      1.19 o 
  -2   5   5      150.52      154.98      4.23 o 
  -1   5   5       29.28       27.07      1.96 o 
   0   5   5       99.87      109.14      3.15 o 
   1   5   5      128.10      134.46      4.61 o 
   2   5   5        1.51        0.55      2.17 o 
   3   5   5        0.03        1.87      2.50 o 
   4   5   5        7.46        8.59      3.08 o 
   5   5   5       18.41        6.54      3.41 o 
   6   5   5        7.37        9.84      4.04 o 
 -13   6   5        6.72        3.30      1.49 o 
 -12   6   5        1.11       -0.64      1.38 o 
 -11   6   5        0.09        0.60      0.88 o 
 -10   6   5        8.61        7.93      1.04 o 
  -9   6   5        0.21        0.01      0.50 o 
  -8   6   5        2.73        3.08      0.70 o 
  -7   6   5        6.60        5.73      0.58 o 
  -6   6   5       55.13       47.66      1.91 o 
  -5   6   5       18.67       25.46      1.27 o 
  -4   6   5        0.19        0.29      0.58 o 
  -3   6   5       71.32       61.66      1.83 o 
  -2   6   5       61.56       67.47      3.04 o 
  -1   6   5       46.92       45.48      2.65 o 
   0   6   5       18.89       17.93      1.99 o 
   1   6   5      224.09      220.01      9.14 o 
   2   6   5       62.45       81.33      5.95 o 
   3   6   5        6.77       16.16      3.45 o 
   4   6   5        0.76        5.58      3.08 o 
   5   6   5        6.40        5.76      3.71 o 
 -13   7   5        0.68        0.86      1.45 o 
 -12   7   5       17.20       10.96      1.57 o 
 -11   7   5        2.83        2.62      1.18 o 
 -10   7   5        1.30        1.32      0.73 o 
  -9   7   5        4.13        2.56      0.87 o 
  -8   7   5       11.87        9.81      1.03 o 
  -7   7   5        0.16        0.73      0.59 o 
  -6   7   5        0.05       -0.29      0.73 o 
  -5   7   5        0.14        0.62      0.81 o 
  -4   7   5      245.17      248.02      3.92 o 
  -3   7   5       72.74       64.55      2.21 o 
  -2   7   5      425.55      397.18      8.59 o 
  -1   7   5       16.32       14.54      1.93 o 
   0   7   5      107.17      109.97      6.28 o 
   1   7   5       50.05       56.95      5.10 o 
   2   7   5       16.69       10.10      3.27 o 
   3   7   5        0.05        1.21      2.72 o 
   4   7   5        0.22        1.76      3.30 o 
 -13   8   5        1.77        3.19      1.65 o 
 -12   8   5        2.06        1.62      1.38 o 
 -11   8   5       41.63       45.05      2.33 o 
 -10   8   5        9.24        9.56      1.48 o 
  -9   8   5       24.99       26.31      1.84 o 
  -8   8   5       72.04       72.19      2.10 o 
  -7   8   5       61.50       63.85      3.05 o 
  -6   8   5       39.98       39.47      1.83 o 
  -5   8   5        0.79        0.76      0.94 o 
  -4   8   5      115.35       96.58      2.60 o 
  -3   8   5       87.40       89.55      3.69 o 
  -2   8   5        3.29        4.11      1.51 o 
  -1   8   5        0.00        0.44      2.09 o 
   0   8   5        2.35        3.97      2.68 o 
   1   8   5       44.59       41.64      4.66 o 
   2   8   5        0.12        2.57      2.64 o 
   3   8   5        7.44        6.76      3.38 o 
 -12   9   5        0.58        1.45      1.48 o 
 -11   9   5       12.06       11.00      1.18 o 
 -10   9   5        3.21        2.48      1.34 o 
  -9   9   5        2.61        3.68      0.89 o 
  -8   9   5        0.48        1.89      1.06 o 
  -7   9   5       18.34       15.82      2.86 o 
  -6   9   5      131.73      124.33      4.11 o 
  -5   9   5       23.36       18.56      1.94 o 
  -4   9   5        7.62        6.79      1.01 o 
  -3   9   5       48.14       50.16      5.98 o 
  -2   9   5       58.33       54.30      4.63 o 
  -1   9   5        3.23        6.94      2.86 o 
   0   9   5        0.34        1.76      2.72 o 
   1   9   5        0.90       -0.48      2.57 o 
   2   9   5       14.54       13.18      4.00 o 
 -12  10   5        7.18        6.41      1.17 o 
 -11  10   5       31.60       31.27      2.44 o 
 -10  10   5        9.02        8.73      2.26 o 
  -9  10   5       13.07       13.76      2.35 o 
  -8  10   5       26.49       22.63      1.90 o 
  -7  10   5        0.94        1.95      1.31 o 
  -6  10   5      249.06      240.97     10.12 o 
  -5  10   5       63.99       67.06      3.46 o 
  -4  10   5       90.77       88.08      5.58 o 
  -3  10   5       23.45       28.60      3.75 o 
  -2  10   5        0.65        0.22      2.39 o 
  -1  10   5       22.14       21.44      3.82 o 
   0  10   5        1.28       -1.80      2.72 o 
   1  10   5        3.77       -2.53      2.75 o 
 -12  11   5        8.62       10.46      1.46 o 
 -11  11   5        2.15        1.40      1.71 o 
 -10  11   5        5.87        5.70      1.33 o 
  -9  11   5       22.92       23.11      1.98 o 
  -8  11   5        0.51       -0.05      1.28 o 
  -7  11   5        0.95        2.21      1.60 o 
  -6  11   5        3.29        4.39      1.74 o 
  -5  11   5      151.46      149.77      7.38 o 
  -4  11   5       34.29       44.35      4.48 o 
  -3  11   5        7.00        4.55      2.75 o 
  -2  11   5        0.93       -0.66      2.42 o 
  -1  11   5       10.17        4.11      3.27 o 
   0  11   5        1.31        3.63      3.27 o 
 -11  12   5       25.45       26.69      3.82 o 
 -10  12   5        9.51       12.44      2.20 o 
  -9  12   5       52.95       52.01      2.96 o 
  -8  12   5        2.31        4.47      2.11 o 
  -7  12   5       36.81       45.68      4.11 o 
  -6  12   5       80.58       83.46      5.65 o 
  -5  12   5        0.43        0.99      2.35 o 
  -4  12   5        0.97        0.29      2.46 o 
  -3  12   5        0.49        3.30      2.94 o 
  -2  12   5        0.69        5.95      3.16 o 
 -10  13   5        0.19       -1.65      1.65 o 
  -9  13   5        6.18       11.09      2.53 o 
  -8  13   5        0.36        1.29      2.17 o 
  -7  13   5        0.46       -2.17      2.17 o 
  -6  13   5       27.29       32.13      4.11 o 
  -5  13   5        7.07        6.79      3.01 o 
  -4  13   5        0.67        0.62      2.53 o 
   3 -15   6       27.50       31.69      4.92 o 
   4 -15   6        0.36        0.97      2.96 o 
   5 -15   6        0.12        0.35      2.24 o 
   6 -15   6        4.91        7.25      2.38 o 
   7 -15   6       23.08       35.47      5.21 o 
   0 -14   6        4.02        5.65      3.45 o 
   1 -14   6       34.97       35.58      4.88 o 
   2 -14   6        0.03        0.66      2.61 o 
   3 -14   6        0.12       -0.47      2.06 o 
   4 -14   6        4.17        2.53      2.86 o 
   5 -14   6        1.80        1.52      1.91 o 
   6 -14   6        2.66        0.64      1.84 o 
   7 -14   6        2.69        3.63      2.11 o 
   8 -14   6       12.62       19.68      3.01 o 
  -2 -13   6        0.59        4.22      3.56 o 
  -1 -13   6        2.42        1.95      3.05 o 
   0 -13   6       15.82       14.72      3.67 o 
   1 -13   6        3.63        4.92      2.79 o 
   2 -13   6        2.41        2.20      2.46 o 
   3 -13   6        0.30        1.57      1.78 o 
   4 -13   6       30.40       28.83      2.99 o 
   5 -13   6        0.03       -2.60      2.99 o 
   6 -13   6        0.50       -1.06      1.65 o 
   7 -13   6        6.31        3.28      1.91 o 
   8 -13   6        1.98       -0.46      1.79 o 
   9 -13   6        6.89        9.21      2.48 o 
  -3 -12   6        0.82        1.87      3.08 o 
  -2 -12   6        5.19        6.06      3.30 o 
  -1 -12   6        0.10       -2.02      2.02 o 
   0 -12   6        1.05       -2.13      2.13 o 
   1 -12   6        9.89        7.67      2.83 o 
   2 -12   6       12.63       13.08      2.27 o 
   3 -12   6        9.30        6.13      2.03 o 
   4 -12   6        3.22        3.05      1.78 o 
   5 -12   6        1.52        1.78      1.69 o 
   6 -12   6       34.62       35.87      5.60 o 
   7 -12   6        3.81        3.51      1.80 o 
   8 -12   6        0.87        0.93      1.80 o 
   9 -12   6        0.48        1.23      1.62 o 
  -3 -11   6        9.66       15.52      2.41 o 
  -2 -11   6        0.12       -1.38      1.38 o 
  -1 -11   6        7.71        7.78      4.59 o 
   0 -11   6        9.12        9.35      1.75 o 
   1 -11   6       17.37       18.40      1.86 o 
   2 -11   6       15.37       11.68      2.35 o 
   3 -11   6       55.60       46.77      3.15 o 
   4 -11   6        2.82        2.24      1.67 o 
   5 -11   6       61.62       62.84      3.60 o 
   6 -11   6       15.42       13.56      2.22 o 
   7 -11   6        6.72        9.26      2.21 o 
   8 -11   6        4.74        5.61      2.07 o 
   9 -11   6        0.51        1.19      1.45 o 
  10 -11   6        0.29       -0.46      1.57 o 
  -4 -10   6        6.62        6.32      2.86 o 
  -3 -10   6        7.99        9.76      1.96 o 
  -2 -10   6        0.10       -0.36      1.11 o 
  -1 -10   6       71.33       70.15      2.81 o 
   0 -10   6        0.04       -0.29      1.02 o 
   1 -10   6        6.50        4.09      1.12 o 
   2 -10   6       24.45       25.60      1.96 o 
   3 -10   6       97.74      100.72      4.20 o 
   4 -10   6        4.77        6.17      1.57 o 
   5 -10   6       45.53       44.29      2.21 o 
   6 -10   6       28.24       26.98      1.90 o 
   7 -10   6        0.42       -0.70      1.57 o 
   8 -10   6        0.69       -1.13      1.67 o 
   9 -10   6        0.08       -1.22      1.72 o 
  10 -10   6        0.88        0.17      2.01 o 
  -4  -9   6        1.50        3.54      2.81 o 
  -3  -9   6      109.64      110.98      5.00 o 
  -2  -9   6      138.97      134.68      3.30 o 
  -1  -9   6        2.30        5.01      1.08 o 
   0  -9   6      372.46      381.94      5.68 o 
   1  -9   6       31.04       25.82      1.25 o 
   2  -9   6       58.35       59.90      1.95 o 
   3  -9   6        0.49        0.20      0.67 o 
   4  -9   6        8.00        9.11      1.62 o 
   5  -9   6        6.28        3.99      1.05 o 
   6  -9   6        3.39        2.52      1.92 o 
   7  -9   6       38.28       38.33      2.32 o 
   8  -9   6        2.73        1.25      1.30 o 
   9  -9   6       11.64       14.56      1.94 o 
  10  -9   6        0.71        0.41      1.50 o 
  -5  -8   6        3.78        5.54      2.50 o 
  -4  -8   6        1.27        0.72      1.16 o 
  -3  -8   6        0.50        0.29      0.93 o 
  -2  -8   6       85.90       86.69      2.58 o 
  -1  -8   6       37.49       35.41      1.51 o 
   0  -8   6       17.77       20.92      1.24 o 
   1  -8   6       14.89       12.07      0.95 o 
   2  -8   6       25.42       24.11      1.25 o 
   3  -8   6       80.55       83.13      1.77 o 
   4  -8   6       12.33       10.90      0.90 o 
   5  -8   6        0.67        1.29      0.82 o 
   6  -8   6        1.59        2.28      1.06 o 
   7  -8   6        2.00        2.28      1.27 o 
   8  -8   6        1.70        2.09      1.32 o 
   9  -8   6        9.70       12.55      1.83 o 
  10  -8   6        0.14        3.31      1.60 o 
  -6  -7   6       10.51        9.66      2.83 o 
  -5  -7   6       34.99       38.17      2.64 o 
  -4  -7   6      191.02      202.25      4.67 o 
  -3  -7   6      193.88      192.08      3.74 o 
  -2  -7   6      624.75      618.46      7.37 o 
  -1  -7   6      246.20      248.81      4.64 o 
   0  -7   6       20.29       19.28      0.99 o 
   1  -7   6       17.09       17.16      1.16 o 
   2  -7   6      354.16      371.23      4.14 o 
   3  -7   6       12.84       17.86      1.24 o 
   4  -7   6      156.09      165.87      2.57 o 
   5  -7   6      136.35      147.13      2.72 o 
   6  -7   6        3.36        2.25      1.02 o 
   7  -7   6        1.17       -0.02      1.00 o 
   8  -7   6        1.19        1.38      1.33 o 
   9  -7   6        0.18        0.64      2.71 o 
  10  -7   6        0.04        2.08      1.89 o 
  -7  -6   6        0.66       -1.17      2.02 o 
  -6  -6   6        7.09        8.52      2.39 o 
  -5  -6   6       50.37       45.95      6.10 o 
  -4  -6   6      403.96      402.29      5.96 o 
  -3  -6   6        0.57        0.60      0.82 o 
  -2  -6   6      320.35      309.63      4.22 o 
  -1  -6   6       92.38       81.94      1.71 o 
   0  -6   6      121.41      113.40      1.75 o 
   1  -6   6      145.15      146.05      2.15 o 
   2  -6   6       38.46       35.14      1.10 o 
   3  -6   6       13.90       10.64      1.03 o 
   4  -6   6      308.82      313.45      3.75 o 
   5  -6   6       91.88       94.65      2.14 o 
   6  -6   6        4.68        5.76      1.01 o 
   7  -6   6        2.49        4.19      1.17 o 
   8  -6   6        0.00        0.36      1.66 o 
   9  -6   6        5.18        3.79      1.88 o 
  10  -6   6        0.63       -1.98      2.31 o 
  -8  -5   6        0.39       -1.98      1.98 o 
  -7  -5   6       15.33       15.60      2.72 o 
  -6  -5   6        2.16        0.60      1.26 o 
  -5  -5   6       34.49       33.24      1.63 o 
  -4  -5   6       16.24       16.88      1.37 o 
  -3  -5   6        3.22        2.93      0.76 o 
  -2  -5   6        0.01       -0.25      0.49 o 
  -1  -5   6       81.44       82.19      1.63 o 
   0  -5   6       65.59       63.49      1.17 o 
   1  -5   6       61.47       57.00      1.27 o 
   2  -5   6       70.28       68.98      1.48 o 
   3  -5   6       57.16       58.73      1.72 o 
   4  -5   6        0.12        0.01      0.62 o 
   5  -5   6       16.38       19.75      1.14 o 
   6  -5   6        1.84        1.49      0.86 o 
   7  -5   6       29.32       26.99      1.71 o 
   8  -5   6        0.16       -0.63      1.51 o 
   9  -5   6       51.98       48.83      3.50 o 
  10  -5   6       14.48       17.88      3.60 o 
  -9  -4   6        2.64        4.04      2.42 o 
  -8  -4   6        2.80        1.36      1.95 o 
  -7  -4   6        7.29       10.39      2.28 o 
  -6  -4   6       31.82       32.00      1.48 o 
  -5  -4   6      199.19      203.14      4.79 o 
  -4  -4   6        2.85        3.84      0.71 o 
  -3  -4   6      176.44      178.49      2.99 o 
  -2  -4   6      275.14      296.00      3.42 o 
  -1  -4   6       35.28       33.06      0.87 o 
   0  -4   6      240.71      271.00      2.79 o 
   1  -4   6      181.30      198.57      2.32 o 
   2  -4   6        4.81        5.11      0.59 o 
   3  -4   6        1.67        1.12      0.53 o 
   4  -4   6       24.42       22.09      1.00 o 
   5  -4   6       21.42       23.64      1.20 o 
   6  -4   6       42.20       46.07      2.44 o 
   7  -4   6       40.42       34.87      5.21 o 
   8  -4   6        0.96        1.26      1.70 o 
   9  -4   6        0.06        4.32      1.96 o 
 -10  -3   6        0.47        4.66      2.31 o 
  -9  -3   6        3.12        2.35      2.06 o 
  -8  -3   6        4.05        2.35      1.91 o 
  -7  -3   6       28.23       27.61      2.57 o 
  -6  -3   6        7.85        7.66      0.73 o 
  -5  -3   6       52.16       47.82      1.67 o 
  -4  -3   6      443.53      465.13      6.92 o 
  -3  -3   6       23.70       23.74      1.00 o 
  -2  -3   6      226.77      245.50      2.69 o 
  -1  -3   6       65.42       62.93      1.30 o 
   0  -3   6       40.85       45.39      1.04 o 
   1  -3   6      405.41      400.05      3.78 o 
   2  -3   6      124.09      149.24      2.95 o 
   3  -3   6        1.29        1.20      0.56 o 
   4  -3   6      106.15      103.33      2.30 o 
   5  -3   6        0.17       -0.43      0.78 o 
   6  -3   6        8.58        9.18      1.82 o 
   7  -3   6        0.55        0.17      2.39 o 
   8  -3   6       22.63       23.85      2.63 o 
   9  -3   6        0.60       -1.22      1.81 o 
 -11  -2   6        1.15        0.70      2.28 o 
 -10  -2   6        0.07       -0.73      1.91 o 
  -9  -2   6       33.18       34.95      3.05 o 
  -8  -2   6        0.00       -1.40      1.40 o 
  -7  -2   6        2.41        1.50      0.90 o 
  -6  -2   6        0.42        0.13      0.79 o 
  -5  -2   6       39.72       34.85      1.36 o 
  -4  -2   6      121.98      128.91      2.53 o 
  -3  -2   6       13.69       12.05      0.60 o 
  -2  -2   6     2917.69     3189.36     27.79 o 
  -1  -2   6      409.45      426.30      4.38 o 
   0  -2   6        3.72        4.87      0.50 o 
   1  -2   6      135.23      153.91      2.69 o 
   2  -2   6       54.94       66.06      1.51 o 
   3  -2   6        0.02        0.44      0.59 o 
   4  -2   6       22.65       21.04      1.15 o 
   5  -2   6       77.94       81.75      2.51 o 
   6  -2   6       17.70       19.42      2.26 o 
   7  -2   6        2.70        6.22      1.87 o 
   8  -2   6        1.10        2.11      1.92 o 
   9  -2   6        6.48        4.76      2.13 o 
 -11  -1   6        3.85        4.37      2.13 o 
 -10  -1   6       11.10       10.28      2.17 o 
  -9  -1   6       53.52       54.67      3.23 o 
  -8  -1   6       90.29       82.32      3.52 o 
  -7  -1   6      295.55      298.12      5.41 o 
  -6  -1   6       92.32       91.00      2.10 o 
  -5  -1   6        4.82        4.23      0.79 o 
  -4  -1   6      135.87      141.05      2.94 o 
  -3  -1   6      399.29      399.34      3.71 o 
  -2  -1   6      123.73      141.06      1.62 o 
  -1  -1   6      222.80      216.82      3.06 o 
   0  -1   6      210.61      232.51      3.05 o 
   1  -1   6        0.50        1.23      0.48 o 
   2  -1   6      204.83      212.67      2.89 o 
   3  -1   6       86.84       96.70      2.18 o 
   4  -1   6       15.57       15.74      1.16 o 
   5  -1   6       15.17       17.39      2.03 o 
   6  -1   6        0.28        1.57      1.60 o 
   7  -1   6       18.59       18.41      2.38 o 
   8  -1   6        0.96        2.37      1.90 o 
 -12   0   6        2.68        1.43      1.98 o 
 -11   0   6       16.43       11.24      2.24 o 
 -10   0   6       19.96       20.08      2.24 o 
  -9   0   6       11.17       12.48      1.62 o 
  -8   0   6        0.11        0.70      0.95 o 
  -7   0   6      115.55      112.83      3.38 o 
  -6   0   6      179.95      172.37      4.39 o 
  -5   0   6      561.62      574.63      7.77 o 
  -4   0   6      221.61      208.58      2.76 o 
  -3   0   6        0.44        0.62      0.33 o 
  -2   0   6       42.56       42.73      1.17 o 
  -1   0   6        5.02        6.52      0.56 o 
   0   0   6      113.78       94.95      2.32 o 
   1   0   6       28.49       27.09      1.21 o 
   2   0   6        9.14        8.26      0.84 o 
   3   0   6       55.71       60.68      2.09 o 
   4   0   6       81.55       87.43      3.07 o 
   5   0   6        1.42        0.07      2.02 o 
   6   0   6       10.42        8.20      2.63 o 
   7   0   6        0.03        0.44      1.57 o 
   8   0   6        6.03        9.55      2.38 o 
 -12   1   6        2.88        5.80      1.98 o 
 -11   1   6        1.42        1.21      1.51 o 
 -10   1   6       31.58       31.47      2.35 o 
  -9   1   6        0.56        0.12      0.69 o 
  -7   1   6       28.19       23.57      2.79 o 
  -6   1   6      310.16      304.60      9.55 o 
  -5   1   6       39.16       46.48      1.51 o 
  -4   1   6        1.70        5.60      0.50 o 
  -3   1   6       49.10       61.14      1.10 o 
  -2   1   6      141.32      163.81      2.58 o 
  -1   1   6      108.39      109.23      2.06 o 
   0   1   6       12.88       13.69      1.25 o 
   1   1   6       46.68       58.41      1.77 o 
   2   1   6        0.85        1.80      0.60 o 
   3   1   6      152.29      144.06      2.87 o 
   4   1   6      106.28      108.72      6.13 o 
   5   1   6        5.11        7.27      2.68 o 
   6   1   6        4.65        1.14      2.75 o 
   7   1   6        2.58        2.14      1.91 o 
 -12   2   6        1.07        3.41      1.80 o 
 -11   2   6       53.29       61.00      2.30 o 
 -10   2   6       17.28       19.65      1.19 o 
  -8   2   6        6.68        4.44      1.95 o 
  -7   2   6       82.35       85.22      4.52 o 
  -6   2   6        2.10        1.14      1.43 o 
  -5   2   6       68.02       74.96      2.18 o 
  -4   2   6      685.72      665.16      6.20 o 
  -3   2   6      198.89      176.11      2.64 o 
  -2   2   6     1095.03     1186.00     13.18 o 
  -1   2   6      164.37      163.87      3.25 o 
   0   2   6       45.05       44.11      1.56 o 
   1   2   6       31.68       26.61      1.36 o 
   2   2   6       10.23        7.07      1.27 o 
   3   2   6      734.07      740.82     12.50 o 
   4   2   6       27.02       26.07      3.60 o 
   5   2   6        8.25        8.92      3.08 o 
   6   2   6       18.25       24.71      4.22 o 
   7   2   6       23.00       31.47      4.96 o 
 -12   3   6        0.08        0.26      1.08 o 
 -11   3   6       55.76       55.12      2.08 o 
 -10   3   6        2.12        1.64      1.21 o 
  -9   3   6        1.36        4.00      1.84 o 
  -8   3   6       26.15       23.35      2.75 o 
  -7   3   6        5.77        3.97      1.76 o 
  -6   3   6        0.33       -0.84      1.32 o 
  -5   3   6      218.27      227.29      3.50 o 
  -4   3   6       54.99       60.11      1.37 o 
  -3   3   6       34.77       40.79      1.48 o 
  -2   3   6      409.35      420.93      6.49 o 
  -1   3   6       44.68       42.96      2.22 o 
   0   3   6      349.96      350.19      6.39 o 
   1   3   6       12.17       10.70      1.12 o 
   2   3   6      218.24      224.65      4.27 o 
   3   3   6       11.79       10.39      2.86 o 
   4   3   6      102.46      100.35      6.39 o 
   5   3   6       43.32       34.95      4.48 o 
   6   3   6        0.05        1.10      3.19 o 
 -13   4   6        1.45        0.50      1.30 o 
 -12   4   6        4.15        3.24      1.27 o 
 -11   4   6        1.06        0.89      0.88 o 
 -10   4   6      117.01      110.25      2.30 o 
  -9   4   6       62.69       58.56      4.11 o 
  -8   4   6      107.60      108.20      5.25 o 
  -7   4   6       63.42       68.79      1.58 o 
  -6   4   6      173.62      177.49      3.03 o 
  -5   4   6       32.04       28.30      0.96 o 
  -4   4   6       44.03       52.11      1.42 o 
  -3   4   6      125.92      134.85      2.90 o 
  -2   4   6      472.84      496.49      9.29 o 
  -1   4   6       45.09       46.00      2.49 o 
   0   4   6        0.99        0.64      1.22 o 
   1   4   6       47.95       59.12      2.54 o 
   2   4   6      300.33      278.90     10.46 o 
   3   4   6       37.13       37.49      4.30 o 
   4   4   6        4.03        3.01      2.86 o 
   5   4   6       18.48       22.80      4.15 o 
   6   4   6       17.82       30.40      5.07 o 
 -13   5   6       33.55       38.44      3.08 o 
 -12   5   6        2.06        3.81      1.54 o 
 -11   5   6       17.98       15.29      1.16 o 
 -10   5   6       13.64       10.07      1.51 o 
  -9   5   6       45.34       42.41      1.39 o 
  -8   5   6       52.48       54.09      1.56 o 
  -7   5   6        1.38        0.58      0.70 o 
  -6   5   6        1.42        1.88      0.50 o 
  -5   5   6       24.29       30.90      1.64 o 
  -4   5   6        5.88        6.14      0.76 o 
  -3   5   6      390.90      412.14      6.54 o 
  -2   5   6      224.74      202.60      5.17 o 
  -1   5   6      101.21      105.24      3.80 o 
   0   5   6       18.85       20.86      2.63 o 
   1   5   6       42.54       42.89      4.11 o 
   2   5   6        0.15       -2.06      2.06 o 
   3   5   6       39.76       44.32      4.77 o 
   4   5   6       13.14        8.63      3.41 o 
   5   5   6        2.46        4.48      3.52 o 
 -13   6   6        1.23       -0.68      1.21 o 
 -12   6   6        0.40        1.35      1.05 o 
 -11   6   6        7.19        5.87      0.98 o 
 -10   6   6       60.45       56.40      2.74 o 
  -9   6   6        2.51        2.15      0.79 o 
  -8   6   6        3.69        3.61      0.94 o 
  -7   6   6       87.33       71.61      2.59 o 
  -6   6   6       48.59       55.47      3.08 o 
  -5   6   6        0.55        0.82      0.64 o 
  -4   6   6       20.69       20.43      1.38 o 
  -3   6   6      175.17      165.16      3.20 o 
  -2   6   6      116.42      124.93      4.19 o 
  -1   6   6      147.42      149.04      4.83 o 
   0   6   6      214.21      217.22      8.85 o 
   1   6   6       18.79       22.51      3.41 o 
   2   6   6       10.02        8.89      3.19 o 
   3   6   6        5.74        8.74      3.30 o 
   4   6   6        9.56        6.32      3.52 o 
 -13   7   6        6.25        3.59      1.45 o 
 -12   7   6        2.47        1.49      1.19 o 
 -11   7   6       27.69       23.52      1.66 o 
 -10   7   6        3.71        4.18      0.93 o 
  -9   7   6        4.72        5.21      1.24 o 
  -8   7   6       80.46       76.20      2.25 o 
  -7   7   6      118.67      119.69      2.52 o 
  -6   7   6       34.42       36.46      1.62 o 
  -5   7   6       60.09       61.51      1.79 o 
  -4   7   6        1.68        0.35      0.75 o 
  -3   7   6        9.09        9.81      1.60 o 
  -2   7   6       16.26       17.63      2.05 o 
  -1   7   6       74.17       74.01      3.60 o 
   0   7   6       15.97       19.28      3.45 o 
   1   7   6        3.88       -0.59      2.28 o 
   2   7   6       27.13       28.53      4.30 o 
   3   7   6        8.53        6.65      3.34 o 
 -13   8   6        3.07        3.38      1.47 o 
 -12   8   6        6.95       11.31      2.06 o 
 -11   8   6        7.93        7.63      1.93 o 
 -10   8   6        0.94        0.62      2.06 o 
  -9   8   6        5.63        3.20      1.26 o 
  -8   8   6        2.13        1.13      0.86 o 
  -7   8   6        4.27        7.37      1.27 o 
  -6   8   6      119.34      140.41      4.12 o 
  -5   8   6      140.93      129.00      4.79 o 
  -4   8   6      134.89      134.71      3.32 o 
  -3   8   6        0.45       -0.15      1.32 o 
  -2   8   6        0.00        0.88      2.17 o 
  -1   8   6        3.78        7.09      2.68 o 
   0   8   6       71.21       78.17      5.91 o 
   1   8   6        1.73        1.21      2.53 o 
   2   8   6        2.00        2.09      2.86 o 
 -12   9   6       32.55       32.92      2.32 o 
 -11   9   6       28.23       31.80      1.54 o 
 -10   9   6        0.11       -0.62      1.30 o 
  -9   9   6       22.20       17.92      2.61 o 
  -8   9   6        0.00        0.31      1.06 o 
  -7   9   6       67.07       59.06      2.76 o 
  -6   9   6      102.24      100.24      5.49 o 
  -5   9   6       75.83       73.99      3.43 o 
  -4   9   6      135.06      138.27      4.80 o 
  -3   9   6        1.78        1.58      2.28 o 
  -2   9   6        1.40        2.83      2.53 o 
  -1   9   6       40.30       54.78      5.18 o 
   0   9   6       29.06       28.71      4.33 o 
   1   9   6       10.00       14.87      3.89 o 
 -12  10   6        0.72       -0.02      2.11 o 
 -11  10   6        1.53        1.86      1.55 o 
 -10  10   6        7.13        0.11      2.02 o 
  -9  10   6       28.24       28.68      1.92 o 
  -8  10   6       22.47       24.55      2.39 o 
  -7  10   6       25.70       26.02      2.52 o 
  -6  10   6       11.25       12.64      3.16 o 
  -5  10   6        0.01        0.13      1.48 o 
  -4  10   6       30.55       33.30      3.89 o 
  -3  10   6       58.19       62.13      5.14 o 
  -2  10   6       17.63       23.65      4.00 o 
  -1  10   6        1.64       -1.62      2.39 o 
   0  10   6        0.02        0.59      3.12 o 
 -11  11   6        0.15        2.83      2.42 o 
 -10  11   6        0.40       -0.07      2.17 o 
  -9  11   6       67.42       73.65      3.21 o 
  -8  11   6       16.86       17.10      2.50 o 
  -7  11   6        0.83        2.32      3.36 o 
  -6  11   6       43.58       44.21      4.04 o 
  -5  11   6      226.08      235.06      9.66 o 
  -4  11   6       33.78       35.65      4.26 o 
  -3  11   6        1.23       -2.02      2.09 o 
  -2  11   6        0.50        5.62      3.12 o 
  -1  11   6        0.00        0.77      3.05 o 
 -10  12   6        0.40        0.46      1.30 o 
  -9  12   6       14.89       15.89      2.03 o 
  -8  12   6       22.90       18.14      2.90 o 
  -7  12   6        0.11       -1.87      1.95 o 
  -6  12   6        5.35        6.65      2.72 o 
  -5  12   6        1.81        0.92      2.50 o 
  -4  12   6        0.04        1.03      2.64 o 
  -3  12   6        0.21       -0.48      2.72 o 
  -8  13   6        3.64        3.93      2.46 o 
  -7  13   6        2.07        5.62      2.79 o 
  -6  13   6        2.97        2.64      2.79 o 
   3 -15   7       14.84       18.87      4.33 o 
   4 -15   7        0.50       -1.90      1.90 o 
   5 -15   7        4.67        4.36      2.28 o 
   6 -15   7        9.89        2.39      3.49 o 
   0 -14   7        0.02        8.11      3.49 o 
   1 -14   7        5.48        4.22      3.30 o 
   2 -14   7        0.43       -2.28      2.61 o 
   3 -14   7        0.53        2.75      2.55 o 
   4 -14   7        0.04        0.25      1.91 o 
   5 -14   7        1.87        3.52      2.02 o 
   6 -14   7        1.02        0.77      3.21 o 
   7 -14   7        2.19        0.01      1.97 o 
  -2 -13   7        0.02        0.40      2.86 o 
  -1 -13   7        6.26        0.44      3.01 o 
   0 -13   7        0.29       -0.84      2.39 o 
   1 -13   7        0.43        2.39      2.42 o 
   2 -13   7        0.00        0.93      1.82 o 
   3 -13   7        7.04        1.60      1.84 o 
   4 -13   7        2.81        3.56      1.95 o 
   5 -13   7        2.60        4.39      1.95 o 
   6 -13   7        1.69        4.12      2.05 o 
   7 -13   7        3.10        3.99      2.07 o 
   8 -13   7        4.42        3.52      2.72 o 
  -2 -12   7        0.12        1.43      2.61 o 
  -1 -12   7        1.02       -2.39      2.39 o 
   0 -12   7        1.03       -0.21      1.42 o 
   1 -12   7       26.12       38.01      3.09 o 
   2 -12   7        5.96        3.82      1.82 o 
   3 -12   7        0.08       -0.98      1.50 o 
   4 -12   7        0.08       -0.83      1.51 o 
   5 -12   7        0.05       -0.82      1.57 o 
   6 -12   7        0.01       -0.23      3.75 o 
   7 -12   7       37.10       44.78      3.51 o 
   8 -12   7        0.71       -0.37      1.38 o 
   9 -12   7        0.72       -0.75      1.65 o 
  -3 -11   7        1.07        3.32      2.52 o 
  -2 -11   7        0.58        3.34      1.61 o 
  -1 -11   7        2.29        1.89      1.56 o 
   0 -11   7        7.94        8.98      2.42 o 
   1 -11   7       37.15       34.06      2.99 o 
   2 -11   7        0.08        0.24      1.46 o 
   3 -11   7       63.13       60.03      4.85 o 
   4 -11   7       52.89       50.65      3.41 o 
   5 -11   7        2.85        4.34      1.79 o 
   6 -11   7        2.89        0.36      1.60 o 
   7 -11   7        3.78        3.05      1.79 o 
   8 -11   7        0.01       -1.37      1.37 o 
   9 -11   7        2.98        1.83      1.62 o 
  -3 -10   7       13.28       14.58      2.17 o 
  -2 -10   7       17.96       18.70      2.57 o 
  -1 -10   7        9.74       11.00      1.55 o 
   0 -10   7        0.05        0.42      0.94 o 
   1 -10   7       52.38       53.49      2.55 o 
   2 -10   7       14.91       16.03      2.10 o 
   3 -10   7       28.42       26.52      4.68 o 
   4 -10   7        0.20        1.78      1.12 o 
   5 -10   7       11.70       10.78      2.13 o 
   6 -10   7        3.73        5.79      1.54 o 
   7 -10   7        1.84        2.51      1.55 o 
   8 -10   7        0.41        0.36      1.44 o 
   9 -10   7        3.07        3.19      1.69 o 
  -4  -9   7        0.71        1.87      1.61 o 
  -3  -9   7        1.73        1.62      1.22 o 
  -2  -9   7       18.04       16.88      1.45 o 
  -1  -9   7        5.54        6.85      1.02 o 
   0  -9   7       81.60       82.44      2.25 o 
   1  -9   7        7.37        5.72      1.04 o 
   2  -9   7        1.12        0.04      0.74 o 
   3  -9   7       77.50       76.83      2.46 o 
   4  -9   7        0.05        2.46      1.24 o 
   5  -9   7       11.09       10.92      1.53 o 
   6  -9   7        0.22        0.28      1.10 o 
   7  -9   7        3.42        4.31      1.50 o 
   8  -9   7        0.64       -0.73      1.30 o 
   9  -9   7        0.06        1.65      1.54 o 
  -5  -8   7        1.62        4.55      2.61 o 
  -4  -8   7        4.13        4.37      1.13 o 
  -3  -8   7       41.05       41.87      1.92 o 
  -2  -8   7      466.52      474.67      9.25 o 
  -1  -8   7       10.35       10.40      1.12 o 
   0  -8   7      569.80      568.00     10.71 o 
   1  -8   7      170.43      170.60      2.85 o 
   2  -8   7        1.02        0.06      0.66 o 
   3  -8   7       19.21       17.58      1.11 o 
   4  -8   7      146.48      148.38      3.39 o 
   5  -8   7       21.00       21.60      1.88 o 
   6  -8   7        3.56        3.03      1.53 o 
   7  -8   7        2.60        3.67      1.35 o 
   8  -8   7        8.99       11.51      1.82 o 
   9  -8   7        2.44        3.53      1.59 o 
  10  -8   7        0.04        4.96      3.08 o 
  -6  -7   7       22.90       21.30      3.41 o 
  -5  -7   7       22.43       26.86      1.96 o 
  -4  -7   7       31.57       33.34      2.03 o 
  -3  -7   7      105.85      101.35      3.74 o 
  -2  -7   7      637.51      620.88      7.45 o 
  -1  -7   7        1.77       -0.32      0.78 o 
   0  -7   7       14.62       13.20      1.05 o 
   1  -7   7      182.45      175.55      2.80 o 
   2  -7   7       68.05       66.04      1.60 o 
   3  -7   7       33.59       34.42      1.38 o 
   4  -7   7        2.00        1.99      0.65 o 
   5  -7   7        0.51        1.74      1.02 o 
   6  -7   7        0.91       -1.38      1.38 o 
   7  -7   7        0.05       -0.04      1.19 o 
   8  -7   7        0.25        1.21      1.44 o 
   9  -7   7        3.80        6.33      1.70 o 
  -8  -6   7        1.79       -2.13      2.13 o 
  -7  -6   7        5.34        9.84      2.61 o 
  -6  -6   7       11.30       10.41      1.89 o 
  -5  -6   7       16.23       15.87      1.55 o 
  -4  -6   7       56.56       56.74      2.01 o 
  -3  -6   7        1.35        1.91      0.85 o 
  -2  -6   7      100.06       90.46      1.87 o 
  -1  -6   7        1.03        1.30      0.62 o 
   0  -6   7       13.57       15.72      0.85 o 
   1  -6   7       74.81       79.77      1.64 o 
   2  -6   7       19.85       18.53      0.96 o 
   3  -6   7      133.23      127.20      2.57 o 
   4  -6   7      221.37      206.32      3.24 o 
   5  -6   7        4.04        5.36      1.12 o 
   6  -6   7        1.17        0.14      1.13 o 
   7  -6   7       11.28       11.79      2.36 o 
   8  -6   7        0.12       -1.21      1.21 o 
   9  -6   7        0.03       -1.45      2.53 o 
  -9  -5   7        0.07       -2.02      2.13 o 
  -8  -5   7        0.12       -1.14      1.98 o 
  -7  -5   7       27.54       33.41      3.38 o 
  -6  -5   7       38.98       42.90      2.67 o 
  -5  -5   7       88.57       86.29      2.22 o 
  -4  -5   7       41.34       47.58      2.53 o 
  -3  -5   7       11.20       13.11      0.91 o 
  -2  -5   7       39.90       31.51      1.09 o 
  -1  -5   7       34.70       38.34      1.16 o 
   0  -5   7      207.32      195.84      3.25 o 
   1  -5   7      112.57      106.26      1.82 o 
   2  -5   7       31.50       26.61      1.02 o 
   3  -5   7        6.41        6.87      0.83 o 
   4  -5   7        3.17        1.72      0.74 o 
   5  -5   7       23.79       18.34      1.44 o 
   6  -5   7        0.85       -0.80      1.05 o 
   7  -5   7        1.88        1.02      1.23 o 
   8  -5   7        7.69        6.60      2.04 o 
   9  -5   7        1.47       -1.85      1.85 o 
 -10  -4   7        0.10       -2.35      2.35 o 
  -9  -4   7        2.93       -0.84      2.06 o 
  -8  -4   7        7.13        8.63      2.39 o 
  -7  -4   7       45.23       38.41      3.16 o 
  -6  -4   7       21.85       20.74      1.46 o 
  -5  -4   7       13.28       10.92      0.91 o 
  -4  -4   7        0.23        0.29      0.63 o 
  -3  -4   7       44.82       48.19      1.22 o 
  -2  -4   7      467.49      516.89      5.41 o 
  -1  -4   7       20.54       17.42      0.79 o 
   0  -4   7      178.62      181.19      2.37 o 
   1  -4   7       83.12       77.69      1.46 o 
   2  -4   7        3.00        4.87      0.65 o 
   3  -4   7        5.26        2.64      0.76 o 
   4  -4   7        8.43        8.81      0.89 o 
   5  -4   7        1.90        3.40      1.24 o 
   6  -4   7      116.32      106.44      3.50 o 
   7  -4   7        0.06       -0.01      1.91 o 
   8  -4   7        1.13        2.56      1.83 o 
   9  -4   7        5.35        7.28      2.25 o 
 -10  -3   7        1.23        5.47      2.24 o 
  -9  -3   7        1.89        0.66      1.80 o 
  -8  -3   7       36.91       34.55      2.94 o 
  -7  -3   7        7.44        4.41      1.69 o 
  -6  -3   7        1.86        1.64      0.88 o 
  -5  -3   7      121.52      124.11      2.84 o 
  -4  -3   7        0.21        0.68      0.72 o 
  -3  -3   7       20.91       23.46      0.94 o 
  -2  -3   7      375.51      404.35      4.41 o 
  -1  -3   7      392.42      393.47      4.74 o 
   0  -3   7      344.00      387.28      3.98 o 
   1  -3   7       14.67       15.35      0.78 o 
   2  -3   7        8.37       10.32      0.81 o 
   3  -3   7        0.08        0.26      0.58 o 
   4  -3   7        0.89       -0.70      0.70 o 
   5  -3   7        1.74        1.22      1.13 o 
   6  -3   7        6.19        8.05      1.98 o 
   7  -3   7        6.87        6.34      1.84 o 
   8  -3   7        0.02       -1.46      1.69 o 
   9  -3   7        2.87        3.50      2.46 o 
 -11  -2   7        1.83       -0.62      2.09 o 
 -10  -2   7        0.26        2.79      1.95 o 
  -9  -2   7        1.07       -0.11      1.62 o 
  -8  -2   7       31.97       25.48      2.35 o 
  -7  -2   7       17.25       15.48      2.42 o 
  -6  -2   7      388.50      364.08      5.70 o 
  -5  -2   7      280.24      272.22      4.47 o 
  -4  -2   7       18.91       20.01      0.88 o 
  -3  -2   7        9.49        8.10      0.80 o 
  -2  -2   7       49.46       60.21      1.16 o 
  -1  -2   7        1.59        1.76      0.50 o 
   0  -2   7      239.11      238.76      2.79 o 
   1  -2   7        0.52        1.75      0.69 o 
   2  -2   7        1.01       -0.09      0.57 o 
   3  -2   7       37.48       41.88      1.41 o 
   4  -2   7       52.44       48.48      1.79 o 
   5  -2   7        0.13        0.08      1.34 o 
   6  -2   7        5.39        5.26      1.78 o 
   7  -2   7        1.37        1.19      1.69 o 
   8  -2   7        0.00        1.24      1.93 o 
 -11  -1   7        9.34       12.15      2.35 o 
 -10  -1   7       15.92       17.99      2.31 o 
  -9  -1   7        0.95       -0.11      1.32 o 
  -8  -1   7        8.41        6.02      1.32 o 
  -7  -1   7       50.76       55.57      1.60 o 
  -6  -1   7       42.70       42.43      1.29 o 
  -5  -1   7        1.78        1.42      0.64 o 
  -4  -1   7       33.87       28.27      1.20 o 
  -3  -1   7      127.59      139.51      2.10 o 
  -2  -1   7      155.18      169.36      2.21 o 
  -1  -1   7      479.84      497.56      5.61 o 
   0  -1   7      279.76      292.39      3.93 o 
   1  -1   7       17.38       23.95      1.20 o 
   2  -1   7        4.12        8.11      0.96 o 
   3  -1   7       12.86       10.45      1.00 o 
   4  -1   7        0.11        0.33      1.13 o 
   5  -1   7       10.32        6.60      2.85 o 
   6  -1   7       27.44       19.62      2.41 o 
   7  -1   7        1.49        4.39      1.95 o 
   8  -1   7        0.19        0.50      3.03 o 
 -12   0   7        0.35        0.92      1.76 o 
 -11   0   7       33.40       37.78      3.12 o 
 -10   0   7        0.03       -0.22      1.36 o 
  -9   0   7       24.41       23.43      1.95 o 
  -8   0   7       16.19       11.13      2.50 o 
  -7   0   7        0.24       -0.51      0.64 o 
  -6   0   7        0.30        0.02      0.97 o 
  -5   0   7       52.87       52.82      3.21 o 
  -4   0   7       63.86       64.26      1.66 o 
  -3   0   7      889.84      904.32      9.22 o 
  -2   0   7      182.01      183.65      2.89 o 
  -1   0   7       19.03       21.60      1.06 o 
   0   0   7       38.96       31.71      1.95 o 
   1   0   7        6.66        6.69      0.81 o 
   2   0   7        8.51        9.82      0.95 o 
   3   0   7       21.77       25.12      1.38 o 
   4   0   7       11.80       10.13      2.61 o 
   5   0   7        6.74        6.94      2.83 o 
   6   0   7       36.11       33.20      2.94 o 
   7   0   7       28.38       28.25      4.63 o 
 -12   1   7        6.95        6.17      1.95 o 
 -11   1   7       76.36       69.95      3.49 o 
 -10   1   7        0.33        1.17      1.06 o 
  -9   1   7        6.53        6.50      2.39 o 
  -8   1   7       15.07       16.45      2.68 o 
  -7   1   7      479.64      473.39     13.92 o 
  -6   1   7       72.50       80.43      1.62 o 
  -5   1   7      467.60      497.04     13.77 o 
  -4   1   7      400.87      424.75      5.37 o 
  -3   1   7      634.18      632.83      7.44 o 
  -2   1   7       38.73       40.20      2.36 o 
  -1   1   7       39.60       37.32      1.60 o 
   0   1   7      338.44      353.83      7.29 o 
   1   1   7      125.99      134.45      2.86 o 
   2   1   7      107.55      102.23      5.34 o 
   3   1   7       42.60       45.42      2.83 o 
   4   1   7       27.87       25.48      3.60 o 
   5   1   7       76.38       86.84      6.35 o 
   6   1   7        0.31       -1.17      2.64 o 
   7   1   7        2.11        5.87      2.19 o 
 -12   2   7        0.81        0.99      1.43 o 
 -11   2   7       16.98       15.31      1.19 o 
 -10   2   7        0.03       -0.99      1.73 o 
  -9   2   7       35.74       28.82      3.27 o 
  -8   2   7       82.09       82.32      4.88 o 
  -7   2   7       24.63       24.45      3.01 o 
  -6   2   7        1.98        2.06      1.76 o 
  -5   2   7        6.03        7.94      1.49 o 
  -4   2   7        9.55        7.78      0.59 o 
  -3   2   7       15.38       15.97      0.88 o 
  -2   2   7        4.40        3.49      0.90 o 
  -1   2   7        0.07       -0.67      0.67 o 
   0   2   7       37.11       45.99      2.02 o 
   1   2   7       15.98       18.16      1.32 o 
   2   2   7      640.82      627.29      8.56 o 
   3   2   7        6.76       11.05      2.86 o 
   4   2   7       74.15       71.85      5.62 o 
   5   2   7        1.77        5.69      3.05 o 
   6   2   7        5.52        2.17      3.08 o 
 -12   3   7       23.29       20.50      1.48 o 
 -11   3   7        0.26       -0.18      0.78 o 
 -10   3   7       11.39       13.22      2.79 o 
  -9   3   7        0.17        1.91      1.76 o 
  -8   3   7      550.30      528.94     15.05 o 
  -7   3   7       76.08       78.35      4.63 o 
  -6   3   7        4.18        4.92      0.86 o 
  -5   3   7      518.72      534.89      6.27 o 
  -4   3   7      370.22      395.66      5.07 o 
  -3   3   7        7.64        6.76      0.76 o 
  -2   3   7        0.07        0.18      0.66 o 
  -1   3   7       40.52       50.32      2.04 o 
   0   3   7       23.97       26.67      3.56 o 
   1   3   7       38.85       37.85      2.06 o 
   2   3   7       19.98       18.87      3.23 o 
   3   3   7       31.50       26.22      3.93 o 
   4   3   7       82.67       76.85      6.06 o 
   5   3   7        1.42       -0.40      2.75 o 
   6   3   7        0.11       -1.21      3.05 o 
 -12   4   7        3.34        3.34      1.00 o 
 -11   4   7       15.21       14.72      1.43 o 
 -10   4   7        2.05        1.80      1.84 o 
  -9   4   7       19.19       17.22      2.61 o 
  -8   4   7      176.18      191.70      7.45 o 
  -7   4   7       21.81       21.48      1.05 o 
  -6   4   7      153.83      149.63      5.23 o 
  -5   4   7       67.56       62.20      2.22 o 
  -4   4   7       17.26       12.82      1.31 o 
  -3   4   7       61.49       52.86      1.92 o 
  -2   4   7       32.79       24.62      2.57 o 
  -1   4   7      127.45      133.61      6.17 o 
   0   4   7       56.51       45.49      2.21 o 
   1   4   7        7.41        8.92      2.75 o 
   2   4   7        2.23        4.15      2.57 o 
   3   4   7        0.82       -1.98      1.98 o 
   4   4   7        9.79       10.21      3.41 o 
   5   4   7       13.84        9.84      3.93 o 
 -13   5   7        3.62        3.48      1.21 o 
 -12   5   7        0.06        0.79      0.83 o 
 -11   5   7        2.51        2.25      1.02 o 
 -10   5   7       27.83       23.64      1.17 o 
  -9   5   7        8.39        8.12      0.79 o 
  -8   5   7       47.59       42.78      2.86 o 
  -7   5   7       10.85       12.82      0.93 o 
  -6   5   7      115.41      113.10      2.16 o 
  -5   5   7       14.60       12.08      0.89 o 
  -4   5   7       48.64       57.41      2.14 o 
  -3   5   7       21.29       22.56      1.48 o 
  -2   5   7        3.52        3.76      1.95 o 
  -1   5   7      284.07      268.81     11.44 o 
   0   5   7       19.69       19.66      2.23 o 
   1   5   7        0.38       -0.11      2.20 o 
   2   5   7       19.80       13.92      3.60 o 
   3   5   7       34.98       36.83      4.77 o 
   4   5   7        8.67        8.00      3.52 o 
 -13   6   7        0.68        0.80      1.16 o 
 -12   6   7        1.45        0.36      1.00 o 
 -11   6   7       11.85       11.89      1.09 o 
 -10   6   7        0.72       -0.43      0.75 o 
  -9   6   7       34.29       33.97      1.49 o 
  -8   6   7        1.33        2.71      1.76 o 
  -7   6   7       34.93       28.75      2.42 o 
  -6   6   7        3.10        2.17      1.09 o 
  -5   6   7       75.96       65.60      1.84 o 
  -4   6   7        0.62        1.36      0.76 o 
  -3   6   7       51.06       48.15      2.13 o 
  -2   6   7       36.03       44.44      2.73 o 
  -1   6   7        4.49        7.34      1.71 o 
   0   6   7       13.89       10.90      3.08 o 
   1   6   7       18.89       12.12      3.16 o 
   2   6   7       15.50       16.71      3.75 o 
   3   6   7        0.11       -2.90      2.90 o 
 -13   7   7        2.74        2.31      1.87 o 
 -12   7   7        1.65        0.77      1.13 o 
 -11   7   7        9.22       11.24      1.36 o 
 -10   7   7        0.34       -0.20      1.00 o 
  -9   7   7        0.01       -0.85      0.85 o 
  -8   7   7       54.32       53.46      3.30 o 
  -7   7   7        6.33        8.91      1.13 o 
  -6   7   7       35.99       33.60      2.01 o 
  -5   7   7       53.96       54.99      2.05 o 
  -4   7   7      114.97      119.45      3.14 o 
  -3   7   7       46.68       39.97      2.06 o 
  -2   7   7        1.46        3.07      2.09 o 
  -1   7   7        0.89        1.84      2.20 o 
   0   7   7       11.59       12.96      3.19 o 
   1   7   7       16.05       16.60      3.63 o 
   2   7   7       23.25       25.74      4.44 o 
   3   7   7        7.92       10.10      4.04 o 
 -12   8   7        0.31        0.49      1.19 o 
 -11   8   7       15.50       16.05      1.65 o 
 -10   8   7        2.19        1.71      1.20 o 
  -9   8   7        0.00       -1.32      1.54 o 
  -8   8   7        0.88        0.16      0.83 o 
  -7   8   7       54.23       48.59      2.35 o 
  -6   8   7       13.64        9.78      1.53 o 
  -5   8   7       57.19       52.80      2.13 o 
  -4   8   7      230.35      218.27      5.43 o 
  -3   8   7        5.32        4.14      1.28 o 
  -2   8   7       42.42       39.54      4.08 o 
  -1   8   7        5.74       13.73      3.16 o 
   0   8   7        4.54        2.42      2.90 o 
   1   8   7        1.49        4.37      3.30 o 
   2   8   7        7.47        7.38      3.86 o 
 -12   9   7        3.38        4.04      2.46 o 
 -11   9   7        1.73        1.93      0.90 o 
 -10   9   7        1.76        0.77      1.84 o 
  -9   9   7       20.59       27.76      3.08 o 
  -8   9   7       55.76       49.19      2.96 o 
  -7   9   7        6.61        8.08      1.49 o 
  -6   9   7        7.57        6.10      1.80 o 
  -5   9   7        8.25        9.46      1.80 o 
  -4   9   7        0.05       -0.29      1.48 o 
  -3   9   7        0.69       -0.92      2.17 o 
  -2   9   7       28.85       25.48      3.82 o 
  -1   9   7        0.11        3.75      2.83 o 
   0   9   7       22.53       25.11      4.41 o 
 -12  10   7        8.74       11.35      2.72 o 
 -11  10   7        0.17       -1.87      1.87 o 
 -10  10   7        0.02       -1.62      1.80 o 
  -9  10   7        3.17        5.23      1.26 o 
  -8  10   7       19.41       20.39      1.91 o 
  -7  10   7      127.10      135.77      5.80 o 
  -6  10   7       80.62       79.41      3.67 o 
  -5  10   7        2.17        3.89      2.31 o 
  -4  10   7        0.00        0.92      2.31 o 
  -3  10   7       43.03       45.90      4.81 o 
  -2  10   7       42.79       47.07      5.14 o 
  -1  10   7        0.63        0.51      2.79 o 
 -11  11   7        2.75        2.83      2.39 o 
 -10  11   7       12.59       15.97      3.12 o 
  -9  11   7        2.17        2.56      1.38 o 
  -8  11   7        0.91       -0.08      1.42 o 
  -7  11   7       14.09       15.77      2.15 o 
  -6  11   7       95.29       93.19      5.80 o 
  -5  11   7       23.97       26.07      3.86 o 
  -4  11   7        0.12       -1.17      2.39 o 
  -3  11   7       31.05       32.82      4.48 o 
  -2  11   7        0.15        5.14      3.19 o 
 -10  12   7       13.61       14.94      3.45 o 
  -9  12   7        6.76        6.32      2.06 o 
  -8  12   7        2.38        2.94      2.17 o 
  -7  12   7       29.37       31.47      3.71 o 
  -6  12   7       21.89       27.32      3.82 o 
  -5  12   7        5.81        1.87      2.53 o 
   1 -14   8       18.34       28.97      4.74 o 
   2 -14   8        0.03        0.80      2.29 o 
   3 -14   8        4.04        4.20      2.10 o 
   4 -14   8        5.65        7.98      2.35 o 
   5 -14   8        1.40        0.08      1.93 o 
   6 -14   8        0.01       -1.87      1.87 o 
   7 -14   8        0.47       -0.51      2.90 o 
  -1 -13   8        7.76        6.43      3.30 o 
   0 -13   8        0.73       -0.11      2.61 o 
   1 -13   8        0.29        6.68      3.08 o 
   2 -13   8        0.33        0.38      2.39 o 
   3 -13   8       31.08       38.96      5.56 o 
   4 -13   8        0.77        0.35      1.73 o 
   5 -13   8        4.10        3.25      1.91 o 
   6 -13   8        0.00       -1.65      1.65 o 
   7 -13   8        0.29        1.76      2.00 o 
   8 -13   8        0.20        1.69      3.08 o 
  -2 -12   8        0.08       -0.07      2.46 o 
  -1 -12   8        4.70        7.83      2.01 o 
   0 -12   8       16.85       16.42      2.33 o 
   1 -12   8        4.01        6.72      2.05 o 
   2 -12   8        0.96        3.06      1.96 o 
   3 -12   8        7.49        4.07      1.85 o 
   4 -12   8        5.26        8.35      2.20 o 
   5 -12   8       33.50       34.48      3.14 o 
   6 -12   8       43.31       46.52      3.57 o 
   7 -12   8        3.24        5.54      2.31 o 
   8 -12   8        0.66        5.80      2.23 o 
  -3 -11   8        2.17        1.73      2.61 o 
  -2 -11   8        0.18       -0.11      1.46 o 
  -1 -11   8        0.87        1.33      1.47 o 
   0 -11   8        5.20        5.31      1.46 o 
   1 -11   8        0.01        0.33      1.49 o 
   2 -11   8       11.35        9.82      1.98 o 
   3 -11   8        5.18        4.61      1.81 o 
   4 -11   8        0.19       -0.79      2.15 o 
   5 -11   8        1.62       -0.86      1.54 o 
   6 -11   8        2.28        2.05      1.89 o 
   7 -11   8        0.45        0.92      1.92 o 
   8 -11   8        5.40        7.02      2.86 o 
   9 -11   8        0.01       -2.86      2.86 o 
  -3 -10   8        0.09       -0.55      1.47 o 
  -2 -10   8       14.13       14.95      1.75 o 
  -1 -10   8        0.50       -0.39      1.11 o 
   0 -10   8        1.30       -0.96      0.96 o 
   1 -10   8       13.98       15.44      2.52 o 
   2 -10   8        7.51        6.40      1.86 o 
   3 -10   8       19.89       18.40      1.73 o 
   4 -10   8        0.08        0.25      1.13 o 
   5 -10   8       53.01       58.52      4.31 o 
   6 -10   8        5.20        5.32      1.62 o 
   7 -10   8        0.05       -1.72      1.72 o 
   8 -10   8        9.19        6.25      1.81 o 
   9 -10   8        1.15       -0.39      1.96 o 
  -5  -9   8        3.12        2.31      2.39 o 
  -4  -9   8        4.97        6.34      1.47 o 
  -3  -9   8        1.16        3.13      1.31 o 
  -2  -9   8       69.36       73.59      2.96 o 
  -1  -9   8       11.09        7.30      1.07 o 
   0  -9   8       11.50       13.59      1.35 o 
   1  -9   8        0.27       -1.05      1.05 o 
   2  -9   8      368.23      358.29      5.87 o 
   3  -9   8       18.53       16.55      1.67 o 
   4  -9   8        1.46        1.38      1.18 o 
   5  -9   8        1.36       -0.63      1.22 o 
   6  -9   8        0.76        0.54      1.33 o 
   7  -9   8        4.65        4.34      1.56 o 
   8  -9   8        0.57        1.78      1.50 o 
   9  -9   8        0.03        0.48      1.57 o 
  -5  -8   8        7.93        3.89      2.46 o 
  -4  -8   8       53.16       58.14      2.34 o 
  -3  -8   8      137.25      149.59      3.48 o 
  -2  -8   8       97.90       92.69      2.70 o 
  -1  -8   8      187.59      195.20      4.92 o 
   0  -8   8      266.11      275.21      4.32 o 
   1  -8   8       29.22       30.70      1.51 o 
   2  -8   8       39.06       39.84      1.55 o 
   3  -8   8      145.74      141.12      4.70 o 
   4  -8   8       70.32       76.24      3.02 o 
   5  -8   8       12.34       10.69      1.43 o 
   6  -8   8        3.18        2.12      1.30 o 
   7  -8   8        4.94        2.35      1.91 o 
   8  -8   8        4.72       10.55      3.70 o 
   9  -8   8        0.14        1.85      1.60 o 
  -6  -7   8        3.69        0.62      2.28 o 
  -5  -7   8        9.27       10.83      1.95 o 
  -4  -7   8       41.48       50.94      2.05 o 
  -3  -7   8      209.32      196.01      4.71 o 
  -2  -7   8        0.76        0.09      0.72 o 
  -1  -7   8        1.26       -0.79      0.79 o 
   0  -7   8      197.59      192.10      4.16 o 
   1  -7   8       30.37       25.61      1.21 o 
   2  -7   8       39.58       47.68      2.35 o 
   3  -7   8       33.15       27.02      2.35 o 
   4  -7   8      112.21      114.55      3.10 o 
   5  -7   8        0.26       -1.09      1.09 o 
   6  -7   8       29.83       27.30      2.12 o 
   7  -7   8        0.07        1.44      1.29 o 
   8  -7   8        1.07        1.54      1.51 o 
   9  -7   8        1.94        1.95      1.73 o 
  -8  -6   8        6.89       10.06      2.94 o 
  -7  -6   8        5.25        6.35      2.50 o 
  -6  -6   8       11.61       12.17      1.92 o 
  -5  -6   8        8.13        6.07      1.30 o 
  -4  -6   8      169.26      171.67      3.47 o 
  -3  -6   8       43.16       34.32      1.42 o 
  -2  -6   8       54.17       55.35      1.57 o 
  -1  -6   8      123.87      128.08      2.52 o 
   0  -6   8       28.30       26.06      1.60 o 
   1  -6   8        1.12        2.63      0.78 o 
   2  -6   8        1.74        1.47      0.68 o 
   3  -6   8      239.00      246.11      4.89 o 
   4  -6   8       21.55       21.06      1.34 o 
   5  -6   8        4.54        3.65      1.37 o 
   6  -6   8       12.33       11.63      1.68 o 
   7  -6   8        0.41        0.08      1.27 o 
   8  -6   8        1.87        1.84      1.50 o 
   9  -6   8        2.14        4.11      4.88 o 
  -9  -5   8        4.11        6.79      2.61 o 
  -8  -5   8       10.29       11.42      2.57 o 
  -7  -5   8        2.03        2.90      2.09 o 
  -6  -5   8        4.77        3.92      1.51 o 
  -5  -5   8      170.99      147.72      3.63 o 
  -4  -5   8        0.36       -0.02      0.67 o 
  -3  -5   8       63.25       58.35      1.49 o 
  -2  -5   8       46.51       46.14      1.36 o 
  -1  -5   8      268.80      278.45      3.37 o 
   0  -5   8       40.63       39.57      1.32 o 
   1  -5   8      115.33      114.94      2.63 o 
   2  -5   8        5.20        6.57      0.73 o 
   3  -5   8      126.64      134.72      2.56 o 
   4  -5   8        6.51        6.00      1.02 o 
   5  -5   8        0.51        2.17      1.69 o 
   6  -5   8        0.35        1.21      1.20 o 
   7  -5   8        0.59        0.54      1.28 o 
   8  -5   8        2.86       -1.65      1.65 o 
   9  -5   8        2.79        0.29      3.05 o 
 -10  -4   8        0.95       -2.09      2.17 o 
  -9  -4   8        1.91        4.00      2.24 o 
  -8  -4   8        4.91        3.45      2.02 o 
  -7  -4   8        3.03        3.98      1.43 o 
  -6  -4   8       32.91       31.92      2.18 o 
  -5  -4   8        1.59        0.07      0.91 o 
  -4  -4   8        0.77        0.37      0.64 o 
  -3  -4   8        5.25        8.50      1.05 o 
  -2  -4   8       26.67       27.85      1.08 o 
  -1  -4   8        6.45        6.26      0.78 o 
   0  -4   8       58.02       57.22      1.50 o 
   1  -4   8       47.95       44.80      1.43 o 
   2  -4   8       16.45       18.34      1.31 o 
   3  -4   8        4.18        1.35      0.70 o 
   4  -4   8       11.27        8.00      1.40 o 
   5  -4   8        2.26        1.32      1.18 o 
   6  -4   8        1.32       -0.43      1.95 o 
   7  -4   8        0.93       -1.53      1.53 o 
   8  -4   8        0.53        0.45      1.92 o 
 -10  -3   8        0.96        0.59      1.98 o 
  -9  -3   8        0.03        0.22      1.80 o 
  -8  -3   8       27.11       25.61      2.07 o 
  -7  -3   8       30.32       30.11      2.13 o 
  -6  -3   8       23.54       25.51      1.42 o 
  -5  -3   8        6.82        7.67      1.02 o 
  -4  -3   8       63.79       61.35      1.96 o 
  -3  -3   8       60.62       61.76      1.49 o 
  -2  -3   8        0.01        0.06      0.54 o 
  -1  -3   8       37.17       34.34      1.14 o 
   0  -3   8       19.48       21.47      0.98 o 
   1  -3   8        2.99        4.03      0.74 o 
   2  -3   8        8.05       12.29      0.93 o 
   3  -3   8        0.20        0.08      0.57 o 
   4  -3   8        0.31        0.98      1.10 o 
   5  -3   8       85.67       70.93      3.73 o 
   6  -3   8        1.88        1.07      1.78 o 
   7  -3   8        0.98        0.74      1.79 o 
   8  -3   8        0.11        1.05      1.95 o 
 -11  -2   8        0.02        2.53      2.09 o 
 -10  -2   8        0.33       -1.17      1.62 o 
  -9  -2   8        1.96        0.99      1.62 o 
  -8  -2   8        1.17        0.56      1.12 o 
  -7  -2   8        2.38        0.55      0.98 o 
  -6  -2   8        9.37       10.31      1.01 o 
  -5  -2   8       17.25       14.11      0.88 o 
  -4  -2   8        8.33        8.06      0.65 o 
  -3  -2   8      205.32      216.13      2.84 o 
  -2  -2   8      234.05      231.59      2.90 o 
  -1  -2   8       16.72       15.25      0.82 o 
   0  -2   8       82.80       75.33      1.66 o 
   1  -2   8      175.31      160.61      2.83 o 
   2  -2   8       45.45       41.63      2.05 o 
   3  -2   8        1.31        2.19      0.76 o 
   4  -2   8       15.49       16.04      2.19 o 
   5  -2   8        0.13        1.62      2.26 o 
   6  -2   8        2.48       -0.02      1.58 o 
   7  -2   8        5.24        7.32      2.92 o 
   8  -2   8        3.57        3.04      2.20 o 
 -11  -1   8       11.55       11.38      2.17 o 
 -10  -1   8        5.09        8.00      1.76 o 
  -9  -1   8        1.26        1.77      1.13 o 
  -8  -1   8       10.11       10.25      1.18 o 
  -7  -1   8      120.14      119.63      5.36 o 
  -6  -1   8       68.28       71.29      1.79 o 
  -5  -1   8       11.71       11.34      0.73 o 
  -4  -1   8       17.19       13.13      0.58 o 
  -3  -1   8      104.52       99.42      1.53 o 
  -2  -1   8       11.06       15.09      0.76 o 
  -1  -1   8      327.86      314.83      3.75 o 
   0  -1   8      431.34      444.05      5.48 o 
   1  -1   8       81.35       83.02      2.65 o 
   2  -1   8        0.54        0.72      0.95 o 
   3  -1   8        4.66        7.76      1.39 o 
   4  -1   8        0.00       -1.52      2.29 o 
   5  -1   8        1.58        0.94      1.57 o 
   6  -1   8        0.09        1.65      1.71 o 
   7  -1   8        0.22       -0.50      1.82 o 
 -11   0   8       23.07       19.17      2.20 o 
 -10   0   8        1.57        0.29      1.25 o 
  -9   0   8       54.12       51.16      2.00 o 
  -8   0   8      129.99      123.55      6.50 o 
  -7   0   8       11.00       16.93      2.94 o 
  -6   0   8      261.66      249.86      5.24 o 
  -5   0   8      487.71      493.52      7.07 o 
  -4   0   8       25.22       22.14      0.85 o 
  -3   0   8        0.80        1.75      0.72 o 
  -2   0   8        3.61        2.34      0.80 o 
  -1   0   8      189.00      183.00      3.25 o 
   0   0   8       27.70       27.18      1.57 o 
   1   0   8       81.11       78.51      2.29 o 
   2   0   8        0.06       -0.75      0.75 o 
   3   0   8        3.80        4.88      2.31 o 
   4   0   8        0.55        2.20      2.24 o 
   5   0   8        2.79        4.47      1.90 o 
   6   0   8        1.49       -0.49      1.80 o 
   7   0   8        5.91        4.64      2.20 o 
 -12   1   8       13.10       10.57      1.91 o 
 -11   1   8        0.02       -0.26      1.21 o 
 -10   1   8        1.70        2.64      2.06 o 
  -9   1   8       65.77       69.10      5.03 o 
  -8   1   8        1.95       -0.18      1.80 o 
  -7   1   8       48.35       35.98      3.60 o 
  -6   1   8       13.64       14.91      1.20 o 
  -5   1   8      477.93      438.61      8.03 o 
  -4   1   8       21.84       25.44      1.60 o 
  -3   1   8        1.84        1.09      0.62 o 
  -2   1   8       13.47       11.87      0.94 o 
  -1   1   8       36.72       34.19      1.50 o 
   0   1   8        2.73        0.28      0.74 o 
   1   1   8       31.93       27.93      1.51 o 
   2   1   8       22.70       26.57      1.85 o 
   3   1   8       30.99       30.70      3.75 o 
   4   1   8      112.39      101.01      6.50 o 
   5   1   8        7.98       11.57      3.45 o 
   6   1   8        0.20        2.18      1.98 o 
 -12   2   8        3.91        1.10      1.36 o 
 -10   2   8        8.56       15.42      3.05 o 
  -9   2   8        2.29        3.34      2.20 o 
  -8   2   8       75.81       81.77      5.07 o 
  -7   2   8       82.55       69.91      4.74 o 
  -6   2   8      181.74      166.43      4.88 o 
  -5   2   8      603.98      590.63      8.73 o 
  -4   2   8       93.20       91.58      2.71 o 
  -3   2   8       77.39       73.45      1.86 o 
  -2   2   8        3.25        4.76      0.83 o 
  -1   2   8       60.35       59.55      2.24 o 
   0   2   8        4.36        5.26      1.24 o 
   1   2   8       22.68       25.95      1.84 o 
   2   2   8       21.48       23.43      3.34 o 
   3   2   8        0.66        5.40      2.61 o 
   4   2   8       12.50       13.55      3.56 o 
   5   2   8        1.83        3.67      2.90 o 
   6   2   8       14.51        6.28      3.52 o 
 -12   3   8        1.50        1.08      0.84 o 
 -11   3   8        5.93        7.45      2.53 o 
 -10   3   8       45.78       50.16      4.30 o 
  -9   3   8       60.58       58.86      4.37 o 
  -8   3   8      153.23      168.57      7.20 o 
  -7   3   8       50.41       47.08      2.94 o 
  -6   3   8      481.36      477.21     13.40 o 
  -5   3   8        4.11        3.83      0.65 o 
  -4   3   8      261.21      261.13      3.86 o 
  -3   3   8        7.08        5.21      0.82 o 
  -2   3   8        1.29        2.92      0.87 o 
  -1   3   8      143.05      131.04      3.36 o 
   0   3   8       11.36       11.79      1.43 o 
   1   3   8       39.20       41.03      2.82 o 
   2   3   8        1.81        5.32      2.53 o 
   3   3   8       17.60       16.23      3.63 o 
   4   3   8        6.82        4.08      3.05 o 
   5   3   8        0.16       -3.01      3.01 o 
 -12   4   8       17.71       20.21      1.23 o 
 -11   4   8        0.27        0.70      2.13 o 
 -10   4   8       19.80       21.26      3.08 o 
  -9   4   8        1.24       -0.22      1.76 o 
  -8   4   8       18.13       18.74      1.18 o 
  -7   4   8       29.88       26.89      1.71 o 
  -6   4   8      148.11      142.63      3.27 o 
  -5   4   8       16.07       15.85      0.96 o 
  -4   4   8       99.02      105.46      2.31 o 
  -3   4   8       13.21       15.72      1.14 o 
  -2   4   8       23.38       17.26      1.60 o 
  -1   4   8       11.55        9.73      1.65 o 
   0   4   8       14.16        9.47      1.84 o 
   1   4   8      198.58      195.19      8.74 o 
   2   4   8       93.17       94.40      6.57 o 
   3   4   8        5.57       -0.88      2.72 o 
   4   4   8       11.66       14.36      4.04 o 
 -12   5   8        0.03        0.35      1.05 o 
 -11   5   8        0.09       -0.19      1.03 o 
 -10   5   8       16.83       15.82      1.29 o 
  -9   5   8       54.47       55.06      3.55 o 
  -8   5   8        0.72        0.60      0.99 o 
  -7   5   8       89.20       86.02      2.46 o 
  -6   5   8       15.95       19.78      0.88 o 
  -5   5   8      150.22      137.51      2.34 o 
  -4   5   8        1.09       -0.72      0.72 o 
  -3   5   8      105.21       92.02      2.84 o 
  -2   5   8        7.97        9.10      1.27 o 
  -1   5   8       87.16       80.75      3.67 o 
   0   5   8        5.33        3.45      2.53 o 
   1   5   8        1.02       -1.36      2.31 o 
   2   5   8        5.69        7.75      3.27 o 
   3   5   8       12.19       16.41      3.97 o 
   4   5   8        6.91        6.43      3.86 o 
 -12   6   8        4.07        4.13      1.03 o 
 -11   6   8       14.01       13.02      1.21 o 
 -10   6   8        0.73        0.33      0.80 o 
  -9   6   8       15.68       13.01      1.48 o 
  -8   6   8       19.09       18.90      1.21 o 
  -7   6   8        0.37        0.22      1.43 o 
  -6   6   8       26.31       26.47      1.71 o 
  -5   6   8        8.49       10.26      1.16 o 
  -4   6   8       29.19       28.75      1.68 o 
  -3   6   8      202.03      203.13      4.97 o 
  -2   6   8       29.61       25.35      2.32 o 
  -1   6   8       27.02       25.74      3.60 o 
   0   6   8        0.14       -2.06      2.06 o 
   1   6   8        0.10       -1.29      2.61 o 
   2   6   8        0.55        2.09      2.90 o 
   3   6   8       20.59       20.75      4.59 o 
 -12   7   8        0.30       -0.22      1.05 o 
 -11   7   8        5.40        7.01      1.22 o 
 -10   7   8       29.74       24.53      2.39 o 
  -9   7   8       66.88       58.31      1.94 o 
  -8   7   8        0.63        0.88      1.65 o 
  -7   7   8        3.83        6.49      2.40 o 
  -6   7   8       31.23       29.55      1.96 o 
  -5   7   8        4.57        5.71      1.08 o 
  -4   7   8       36.81       37.79      1.96 o 
  -3   7   8       14.05       12.73      2.03 o 
  -2   7   8       62.92       52.54      4.55 o 
  -1   7   8        2.71        3.30      2.90 o 
   0   7   8        0.36       -0.51      2.50 o 
   1   7   8        4.18        4.85      3.30 o 
   2   7   8        0.60       -1.51      2.83 o 
 -12   8   8       10.02       11.80      1.57 o 
 -11   8   8        0.24        0.44      1.73 o 
 -10   8   8        0.06       -1.47      1.47 o 
  -9   8   8       13.60       14.17      2.39 o 
  -8   8   8       16.81       14.20      1.24 o 
  -7   8   8        1.97        3.89      1.73 o 
  -6   8   8       68.35       61.26      2.97 o 
  -5   8   8       36.10       31.62      2.41 o 
  -4   8   8        0.63        0.05      1.39 o 
  -3   8   8        2.52        3.52      2.31 o 
  -2   8   8        4.58        3.27      2.46 o 
  -1   8   8       12.06       14.28      3.60 o 
   0   8   8        4.03        5.47      3.23 o 
   1   8   8        1.08        2.61      3.23 o 
 -12   9   8        5.73        5.73      2.24 o 
 -11   9   8        0.27       -1.84      1.84 o 
 -10   9   8        3.78        1.84      1.95 o 
  -9   9   8       30.13       36.06      3.45 o 
  -8   9   8       10.19       15.66      1.61 o 
  -7   9   8        4.67        8.97      1.60 o 
  -6   9   8       58.49       53.63      2.94 o 
  -5   9   8       26.02       27.33      2.75 o 
  -4   9   8        7.28        6.17      2.53 o 
  -3   9   8        4.73        4.44      2.61 o 
  -2   9   8        2.51        0.95      2.61 o 
  -1   9   8        8.80       11.27      3.75 o 
 -11  10   8        8.48       14.14      2.83 o 
 -10  10   8        5.89        8.30      2.61 o 
  -9  10   8        2.33        4.74      2.46 o 
  -8  10   8       25.39       27.86      2.21 o 
  -7  10   8        5.62        6.68      3.38 o 
  -6  10   8       20.11       25.52      3.19 o 
  -5  10   8       20.19       17.15      3.19 o 
  -4  10   8       39.82       37.45      4.22 o 
  -3  10   8       99.90      116.17      7.27 o 
  -2  10   8        1.40       -2.13      2.13 o 
 -10  11   8        7.09        9.14      2.94 o 
  -9  11   8       23.00       23.85      2.09 o 
  -8  11   8        2.90        2.90      1.62 o 
  -7  11   8        2.29       -0.88      1.98 o 
  -6  11   8       41.58       54.38      4.59 o 
  -5  11   8        0.24        2.57      2.57 o 
  -4  11   8        1.39       -1.06      2.57 o 
   1 -14   9       15.91       25.85      4.59 o 
   2 -14   9        0.43        0.80      1.96 o 
   3 -14   9        0.30        2.40      2.08 o 
   4 -14   9        0.01        2.23      2.15 o 
   5 -14   9       12.28       11.34      2.79 o 
  -1 -13   9        0.01       -0.18      2.68 o 
   0 -13   9        6.46        8.85      3.49 o 
   1 -13   9        0.34        0.56      1.83 o 
   2 -13   9        8.32        8.11      2.34 o 
   3 -13   9       13.71       18.77      2.79 o 
   4 -13   9        0.64        0.93      2.96 o 
   5 -13   9        1.03       -1.69      1.88 o 
   6 -13   9        1.39        0.53      1.96 o 
   7 -13   9        0.28       -1.02      2.08 o 
  -2 -12   9        2.24        6.43      3.08 o 
  -1 -12   9       11.99       13.97      2.45 o 
   0 -12   9        0.39       -1.64      2.31 o 
   1 -12   9        0.10        0.16      1.62 o 
   2 -12   9        0.00       -1.47      1.47 o 
   3 -12   9        0.09       -1.60      1.60 o 
   4 -12   9        3.46        4.75      2.04 o 
   5 -12   9        0.65        0.35      1.82 o 
   6 -12   9        0.34        0.84      2.17 o 
   7 -12   9        3.32        5.80      2.70 o 
  -2 -11   9        1.25        4.35      1.82 o 
  -1 -11   9        4.90        7.28      1.99 o 
   0 -11   9        3.58        2.20      1.67 o 
   1 -11   9       29.27       29.03      2.83 o 
   2 -11   9        7.91        5.00      2.55 o 
   3 -11   9        7.55        7.35      3.01 o 
   4 -11   9        7.87        4.66      1.89 o 
   5 -11   9        2.37        1.84      1.98 o 
   6 -11   9       14.79       14.62      6.21 o 
   7 -11   9       38.47       35.63      3.38 o 
   8 -11   9        1.03       -0.27      1.95 o 
  -3 -10   9        1.81        1.44      1.54 o 
  -2 -10   9        3.14        5.09      1.73 o 
  -1 -10   9        5.45        6.61      1.42 o 
   0 -10   9       15.90       13.98      2.08 o 
   1 -10   9        4.41        3.46      1.58 o 
   2 -10   9        0.72        2.52      1.24 o 
   3 -10   9       15.43       19.44      1.86 o 
   4 -10   9       41.90       47.70      5.10 o 
   5 -10   9       11.65       12.73      4.96 o 
   6 -10   9        1.37       -1.95      1.95 o 
   7 -10   9        2.53        1.60      2.04 o 
   8 -10   9        7.40        6.42      2.44 o 
  -5  -9   9       13.93       20.01      3.49 o 
  -4  -9   9       24.53       27.50      3.49 o 
  -3  -9   9       80.12       79.67      3.17 o 
  -2  -9   9        3.47        1.98      1.22 o 
  -1  -9   9       15.36       21.41      1.57 o 
   0  -9   9      163.48      154.16      4.98 o 
   1  -9   9      137.50      143.22      4.36 o 
   2  -9   9       56.97       64.85      3.45 o 
   3  -9   9        0.25        1.65      1.18 o 
   4  -9   9       24.64       24.58      3.30 o 
   5  -9   9        0.38       -1.00      1.24 o 
   6  -9   9       25.93       28.76      2.39 o 
   7  -9   9        0.01       -1.54      1.54 o 
   8  -9   9        0.09        2.35      3.49 o 
  -6  -8   9        7.86       11.35      2.86 o 
  -5  -8   9        0.74        1.84      2.17 o 
  -4  -8   9       31.08       35.36      1.90 o 
  -3  -8   9        4.60        6.73      1.19 o 
  -2  -8   9       18.81       20.61      1.33 o 
  -1  -8   9       42.99       35.48      1.60 o 
   0  -8   9        0.19       -0.89      0.89 o 
   1  -8   9        1.86        1.93      0.92 o 
   2  -8   9        1.40        2.96      1.09 o 
   3  -8   9      121.61      125.75      3.87 o 
   4  -8   9       12.61       13.80      1.73 o 
   5  -8   9        2.88        1.70      1.41 o 
   6  -8   9        1.22        0.21      1.35 o 
   7  -8   9        0.47        0.33      1.82 o 
   8  -8   9       14.38       16.67      2.69 o 
  -7  -7   9        2.42       -0.77      2.42 o 
  -6  -7   9        0.92        0.84      1.48 o 
  -5  -7   9       40.55       45.01      2.35 o 
  -4  -7   9       81.51       79.56      2.54 o 
  -3  -7   9        9.56        8.89      1.17 o 
  -2  -7   9       59.17       60.67      1.93 o 
  -1  -7   9       10.86        9.93      1.16 o 
   0  -7   9      259.16      249.42      6.39 o 
   1  -7   9      136.24      145.47      3.01 o 
   2  -7   9       26.56       30.83      2.22 o 
   3  -7   9       57.46       55.36      2.27 o 
   4  -7   9        0.22        1.03      1.29 o 
   5  -7   9       72.80       77.97      3.24 o 
   6  -7   9        0.26       -0.36      1.31 o 
   7  -7   9        8.20       10.42      1.88 o 
   8  -7   9        2.11        4.77      2.06 o 
  -8  -6   9        7.46        5.84      2.64 o 
  -7  -6   9        0.33       -1.17      2.02 o 
  -6  -6   9        0.04       -0.51      1.95 o 
  -5  -6   9        0.02        1.89      1.14 o 
  -4  -6   9       12.73       12.06      1.26 o 
  -3  -6   9        4.22        1.84      0.80 o 
  -2  -6   9       50.51       49.11      1.55 o 
  -1  -6   9      109.77      103.61      2.16 o 
   0  -6   9       14.27       14.07      1.53 o 
   1  -6   9        0.18       -0.79      0.79 o 
   2  -6   9       27.12       27.32      1.22 o 
   3  -6   9      339.97      368.17      5.38 o 
   4  -6   9       69.60       82.20      3.20 o 
   5  -6   9        0.02       -1.98      2.01 o 
   6  -6   9        1.24       -0.33      1.35 o 
   7  -6   9        1.08        0.34      1.39 o 
   8  -6   9        0.31       -0.28      2.22 o 
  -9  -5   9        2.34        3.75      2.50 o 
  -8  -5   9        2.30        1.32      2.20 o 
  -7  -5   9        0.02        0.04      1.80 o 
  -6  -5   9       20.33       19.57      2.86 o 
  -5  -5   9       22.68       20.24      1.34 o 
  -4  -5   9        0.73        0.23      0.68 o 
  -3  -5   9       49.12       43.37      1.36 o 
  -2  -5   9       82.94       83.85      1.74 o 
  -1  -5   9       75.09       60.84      1.84 o 
   0  -5   9      164.01      169.56      3.08 o 
   1  -5   9        3.31        4.25      0.85 o 
   2  -5   9        0.03       -0.15      0.79 o 
   3  -5   9        3.06        3.03      1.12 o 
   4  -5   9        2.46        1.14      1.27 o 
   5  -5   9        8.34        6.64      1.58 o 
   6  -5   9        1.58        1.16      1.40 o 
   7  -5   9        0.38        2.67      1.89 o 
   8  -5   9        1.31        0.18      1.84 o 
 -10  -4   9        7.20       12.15      2.83 o 
  -9  -4   9        2.01        3.34      2.17 o 
  -8  -4   9        0.01        0.92      1.76 o 
  -7  -4   9        2.15        1.23      1.39 o 
  -6  -4   9       12.19        8.21      1.54 o 
  -5  -4   9        3.67        1.91      0.81 o 
  -4  -4   9       59.79       62.13      1.94 o 
  -3  -4   9       20.13       21.71      1.08 o 
  -2  -4   9       74.08       68.48      1.67 o 
  -1  -4   9       29.08       32.40      1.19 o 
   0  -4   9       78.70       78.12      1.82 o 
   1  -4   9      361.36      372.03      4.65 o 
   2  -4   9       23.36       25.68      1.29 o 
   3  -4   9        1.86        0.42      0.97 o 
   4  -4   9        0.74       -1.58      1.58 o 
   5  -4   9        0.70        0.09      1.36 o 
   6  -4   9        3.66        2.81      1.78 o 
   7  -4   9        7.63        3.11      1.98 o 
   8  -4   9        5.17        5.69      2.21 o 
 -10  -3   9        1.24        3.71      2.13 o 
  -9  -3   9        0.00        3.08      1.76 o 
  -8  -3   9        3.96        1.29      1.62 o 
  -7  -3   9        8.42       10.65      1.51 o 
  -6  -3   9       28.71       23.31      1.85 o 
  -5  -3   9        4.43        6.21      0.90 o 
  -4  -3   9       85.73       77.98      1.71 o 
  -3  -3   9        0.55        0.96      0.55 o 
  -2  -3   9        0.95        0.05      0.58 o 
  -1  -3   9       88.67       91.96      2.25 o 
   0  -3   9      227.02      232.52      3.30 o 
   1  -3   9        4.74        4.13      0.83 o 
   2  -3   9       21.36       18.60      1.24 o 
   3  -3   9       23.43       21.72      1.78 o 
   4  -3   9       25.18       22.43      2.38 o 
   5  -3   9        1.91        2.73      1.76 o 
   6  -3   9        3.30        4.26      1.95 o 
   7  -3   9        3.75        4.73      2.15 o 
 -11  -2   9        0.18       -1.76      1.76 o 
 -10  -2   9        0.57        1.98      1.69 o 
  -9  -2   9        0.20        0.18      1.47 o 
  -8  -2   9       15.68       15.75      1.57 o 
  -7  -2   9        1.79        1.86      1.08 o 
  -6  -2   9       98.89       94.56      2.03 o 
  -5  -2   9        3.99        3.77      0.76 o 
  -4  -2   9      249.44      274.06      3.19 o 
  -3  -2   9      501.81      471.44      4.71 o 
  -2  -2   9      252.65      234.15      3.08 o 
  -1  -2   9       26.31       22.18      1.02 o 
   0  -2   9       44.26       47.34      1.46 o 
   1  -2   9      131.98      137.55      2.76 o 
   2  -2   9        9.33        7.84      1.04 o 
   3  -2   9        7.63        7.24      1.79 o 
   4  -2   9       18.37       18.66      2.34 o 
   5  -2   9        2.36       -0.17      1.53 o 
   6  -2   9        0.05       -0.59      1.67 o 
   7  -2   9        0.83       -1.55      2.28 o 
 -11  -1   9        0.88       -0.07      1.62 o 
 -10  -1   9        9.57        9.44      1.76 o 
  -9  -1   9       12.22       12.45      1.62 o 
  -8  -1   9        9.64        7.24      1.12 o 
  -7  -1   9       54.07       43.75      3.41 o 
  -6  -1   9      106.38      112.24      2.08 o 
  -5  -1   9      133.24      126.47      2.34 o 
  -4  -1   9       43.10       45.62      1.46 o 
  -3  -1   9      177.62      175.94      2.44 o 
  -2  -1   9        1.06       -0.30      0.56 o 
  -1  -1   9       48.64       44.27      1.39 o 
   0  -1   9       25.33       28.59      1.53 o 
   1  -1   9       16.87       12.74      1.55 o 
   2  -1   9        2.53        1.67      1.22 o 
   3  -1   9       10.70        6.59      3.45 o 
   4  -1   9        0.14        1.93      1.70 o 
   5  -1   9        0.67        2.44      1.86 o 
   6  -1   9        5.99       10.94      2.44 o 
 -11   0   9       19.66       20.19      2.06 o 
 -10   0   9        0.92       -0.77      1.06 o 
  -9   0   9        2.15        4.74      2.39 o 
  -8   0   9       22.46       27.35      3.60 o 
  -7   0   9      102.46      102.77      5.91 o 
  -6   0   9      235.35      237.10      5.33 o 
  -5   0   9       15.67       18.34      1.17 o 
  -4   0   9        0.07        0.84      0.61 o 
  -3   0   9       24.46       18.87      1.88 o 
  -2   0   9       71.12       64.73      2.23 o 
  -1   0   9      486.22      501.99      6.13 o 
   0   0   9        1.62        0.95      0.70 o 
   1   0   9       16.14       17.97      1.38 o 
   2   0   9        9.64       15.79      3.01 o 
   3   0   9        0.28        0.62      2.35 o 
   4   0   9        3.25        6.68      2.97 o 
   5   0   9        0.01        0.11      1.71 o 
   6   0   9       15.04       14.55      2.69 o 
 -12   1   9        4.78        6.87      1.58 o 
  -9   1   9        0.02        0.04      1.98 o 
  -8   1   9        0.68        1.10      1.95 o 
  -7   1   9       44.03       47.84      4.19 o 
  -6   1   9      286.87      285.89      4.64 o 
  -5   1   9       23.03       20.32      1.41 o 
  -4   1   9      144.32      136.35      2.93 o 
  -3   1   9      107.11      101.84      2.79 o 
  -2   1   9        3.61        4.60      0.87 o 
  -1   1   9       43.96       42.29      1.75 o 
   0   1   9       12.58        8.85      2.75 o 
   1   1   9        0.67        1.59      1.07 o 
   2   1   9       21.82       24.34      3.41 o 
   3   1   9        2.50        2.53      2.42 o 
   4   1   9        0.97       -0.07      2.39 o 
   5   1   9        0.58       -1.14      2.72 o 
 -10   2   9       40.19       37.93      4.08 o 
  -9   2   9       12.12       15.49      3.01 o 
  -8   2   9       11.52       17.07      2.97 o 
  -7   2   9      217.32      220.38     12.61 o 
  -6   2   9     1410.40     1448.44     27.89 o 
  -5   2   9      365.80      338.49      4.39 o 
  -4   2   9      224.79      227.81      3.56 o 
  -3   2   9        1.24        1.77      0.77 o 
  -2   2   9       48.82       49.06      2.41 o 
  -1   2   9       13.92       10.87      1.90 o 
   0   2   9        7.81        7.81      1.56 o 
   1   2   9      205.29      223.64      9.14 o 
   2   2   9       61.30       56.36      4.99 o 
   3   2   9       12.45       14.72      3.52 o 
   4   2   9        1.86       -0.18      2.90 o 
   5   2   9        0.79       -2.57      2.57 o 
 -10   3   9       17.26       16.74      3.08 o 
  -9   3   9        3.21        2.86      2.17 o 
  -8   3   9        1.20       -0.51      1.95 o 
  -7   3   9       77.82       72.10      4.96 o 
  -6   3   9      124.10      122.56      4.44 o 
  -5   3   9       29.58       27.64      1.12 o 
  -4   3   9       57.39       56.56      1.74 o 
  -3   3   9        9.08        9.05      1.02 o 
  -2   3   9        0.18        0.00      0.86 o 
  -1   3   9        2.85        3.17      1.10 o 
   0   3   9       14.74       13.76      1.95 o 
   1   3   9        0.92        3.23      2.57 o 
   2   3   9        0.71        2.50      2.83 o 
   3   3   9        5.63        3.86      3.08 o 
   4   3   9       13.15        8.96      3.75 o 
 -11   4   9        3.63        5.65      2.39 o 
 -10   4   9        5.02        7.23      2.50 o 
  -9   4   9        2.12        2.16      2.26 o 
  -8   4   9       98.72      100.79      3.27 o 
  -7   4   9      118.42      113.87      3.45 o 
  -6   4   9        4.02        1.95      0.54 o 
  -5   4   9       83.42       77.42      1.69 o 
  -4   4   9       12.31        9.69      0.98 o 
  -3   4   9      334.59      326.47      6.95 o 
  -2   4   9        1.55        2.43      0.95 o 
  -1   4   9       44.24       41.67      2.76 o 
   0   4   9       21.35       22.54      3.56 o 
   1   4   9      112.39      110.08      6.83 o 
   2   4   9        0.52        2.13      2.68 o 
   3   4   9        0.27        1.76      3.19 o 
 -12   5   9        0.04        0.29      1.10 o 
 -11   5   9       25.85       25.33      1.21 o 
 -10   5   9       11.09       10.88      0.93 o 
  -9   5   9       21.84       22.72      1.67 o 
  -8   5   9       28.74       25.86      1.82 o 
  -7   5   9       11.90       11.64      1.23 o 
  -6   5   9        4.89        3.80      0.64 o 
  -5   5   9        1.06        1.22      0.72 o 
  -4   5   9        4.44        3.47      1.01 o 
  -3   5   9        0.00       -0.55      0.84 o 
  -2   5   9       33.81       35.55      2.15 o 
  -1   5   9       14.61       16.38      3.16 o 
   0   5   9       31.78       31.65      4.08 o 
   1   5   9        0.82        1.65      2.72 o 
   2   5   9        0.52        1.03      2.83 o 
   3   5   9        0.83       -1.84      3.23 o 
 -12   6   9        2.87        4.05      1.04 o 
 -11   6   9        6.41        9.04      1.12 o 
 -10   6   9        0.33        1.89      1.32 o 
  -9   6   9        5.94        4.04      1.38 o 
  -8   6   9       86.95       87.59      2.58 o 
  -7   6   9       11.86        7.82      1.25 o 
  -6   6   9        3.18        3.66      0.92 o 
  -5   6   9       45.52       50.02      2.64 o 
  -4   6   9       19.37       18.19      1.33 o 
  -3   6   9        2.64        4.02      1.26 o 
  -2   6   9       34.93       35.65      3.86 o 
  -1   6   9        0.00        1.32      2.24 o 
   0   6   9        0.48        3.82      2.79 o 
   1   6   9        0.74        4.08      3.19 o 
   2   6   9        4.39        6.94      3.78 o 
 -12   7   9        7.08        6.71      1.30 o 
 -11   7   9        2.88        1.17      1.47 o 
 -10   7   9        0.21       -0.18      1.51 o 
  -9   7   9       11.28       11.69      1.11 o 
  -8   7   9        8.08        9.75      1.32 o 
  -7   7   9        2.12        1.30      0.80 o 
  -6   7   9        2.02        1.44      0.93 o 
  -5   7   9       50.99       42.33      2.08 o 
  -4   7   9        0.69        0.60      2.14 o 
  -3   7   9       23.00       22.29      2.24 o 
  -2   7   9        2.33       -1.32      2.24 o 
  -1   7   9        1.76       -0.95      2.39 o 
   0   7   9        0.01       -0.48      2.68 o 
   1   7   9        2.96        0.44      3.30 o 
 -12   8   9        0.06        0.04      1.69 o 
 -11   8   9        1.97        3.27      1.84 o 
 -10   8   9        3.27        2.94      1.91 o 
  -9   8   9        4.39        6.76      2.06 o 
  -8   8   9        6.55        5.97      2.35 o 
  -7   8   9       29.06       36.26      2.24 o 
  -6   8   9        1.75        2.46      1.41 o 
  -5   8   9       31.17       43.10      3.60 o 
  -4   8   9        2.68       -1.17      1.95 o 
  -3   8   9        0.41        3.27      2.24 o 
  -2   8   9        3.19        6.43      3.05 o 
  -1   8   9        3.07        3.97      3.19 o 
   0   8   9        4.65        9.66      3.71 o 
 -11   9   9        0.00        0.37      1.95 o 
 -10   9   9        9.72       10.97      2.90 o 
  -9   9   9       37.31       51.70      4.22 o 
  -8   9   9       16.84       21.49      1.80 o 
  -7   9   9        1.01        0.95      2.00 o 
  -6   9   9        3.31        3.20      1.58 o 
  -5   9   9        1.43        0.70      2.13 o 
  -4   9   9        0.20        4.92      2.53 o 
  -3   9   9        1.38        1.62      2.57 o 
  -2   9   9       33.41       39.73      4.88 o 
 -10  10   9        0.11        0.04      2.20 o 
  -9  10   9       11.27        9.18      2.79 o 
  -8  10   9        6.40        9.60      2.50 o 
  -7  10   9        2.40        3.45      3.52 o 
  -6  10   9        4.20        7.60      2.61 o 
  -5  10   9        4.67        8.41      2.97 o 
  -4  10   9       22.05       29.23      4.19 o 
  -3  10   9        0.09        0.73      2.83 o 
  -9  11   9        1.79        3.23      2.83 o 
  -8  11   9       15.70       14.61      2.68 o 
  -7  11   9       84.73       90.98      5.69 o 
  -6  11   9        0.23        1.69      2.53 o 
   2 -14  10        0.23       -0.92      2.64 o 
   3 -14  10        0.16        1.24      2.61 o 
   4 -14  10       10.31       11.38      3.93 o 
  -1 -13  10        7.78       14.58      3.93 o 
   0 -13  10        0.94        4.55      3.05 o 
   1 -13  10        4.15        3.18      2.06 o 
   2 -13  10        0.18        0.04      1.96 o 
   3 -13  10        1.98        3.23      2.08 o 
   4 -13  10        0.03        2.19      2.63 o 
   5 -13  10        3.60        5.35      3.84 o 
   6 -13  10        3.71        5.87      3.34 o 
  -1 -12  10        0.01        2.13      2.83 o 
   0 -12  10        1.23       -0.73      1.63 o 
   1 -12  10        4.13        6.51      2.11 o 
   2 -12  10        1.64        2.00      1.83 o 
   3 -12  10       17.74       17.56      4.98 o 
   4 -12  10        0.02       -2.65      3.19 o 
   5 -12  10        9.46       16.17      2.67 o 
   6 -12  10        6.09        6.79      2.43 o 
   7 -12  10        1.20        0.00      2.90 o 
  -2 -11  10        0.03        3.16      2.75 o 
  -1 -11  10        0.00       -2.23      2.23 o 
   0 -11  10        2.57       -1.40      1.40 o 
   1 -11  10        1.87        1.08      1.57 o 
   2 -11  10        4.13        1.91      1.76 o 
   3 -11  10        0.52       -0.11      1.60 o 
   4 -11  10        0.37        1.41      3.34 o 
   5 -11  10       24.91       26.82      3.11 o 
   6 -11  10        5.27        5.19      2.30 o 
   7 -11  10        5.85        4.42      3.07 o 
  -2 -10  10        0.24       -1.44      1.44 o 
  -1 -10  10        5.84        1.97      1.39 o 
   0 -10  10        0.12       -0.71      1.34 o 
   1 -10  10       14.61       13.27      2.18 o 
   2 -10  10       15.32       21.83      4.39 o 
   3 -10  10        6.32        9.91      2.18 o 
   4 -10  10        7.78        4.01      1.90 o 
   5 -10  10        0.29       -0.15      1.80 o 
   6 -10  10        2.45        3.56      2.13 o 
   7 -10  10        0.29        0.72      2.13 o 
  -5  -9  10        4.32        1.40      2.57 o 
  -4  -9  10        0.01       -0.18      2.17 o 
  -3  -9  10        0.18        1.95      1.37 o 
  -2  -9  10        4.50        3.73      1.14 o 
  -1  -9  10        6.89        6.22      1.32 o 
   0  -9  10       14.68       14.40      1.70 o 
   1  -9  10       15.38       14.46      2.10 o 
   2  -9  10       10.83       10.48      2.09 o 
   3  -9  10        4.64        0.82      1.76 o 
   4  -9  10        2.52        3.04      1.95 o 
   5  -9  10       53.69       49.95      3.63 o 
   6  -9  10        4.07        6.04      2.15 o 
   7  -9  10        2.15       -0.39      2.08 o 
  -7  -8  10        1.99        1.84      2.57 o 
  -6  -8  10        0.14       -1.95      1.95 o 
  -5  -8  10        3.48        7.53      2.46 o 
  -4  -8  10       44.94       52.14      3.34 o 
  -3  -8  10        4.58        4.03      1.16 o 
  -2  -8  10        2.62        0.36      0.95 o 
  -1  -8  10        1.46        1.60      1.08 o 
   0  -8  10        2.34        1.33      2.10 o 
   1  -8  10        0.54       -0.62      1.17 o 
   2  -8  10       90.89       99.97      5.65 o 
   3  -8  10      210.68      221.40      6.78 o 
   4  -8  10        8.61       11.63      3.14 o 
   5  -8  10        0.70       -0.77      1.70 o 
   6  -8  10       16.54       19.51      2.76 o 
   7  -8  10       22.88       25.71      3.14 o 
  -8  -7  10        2.86        0.22      2.46 o 
  -7  -7  10       13.47       14.72      2.19 o 
  -6  -7  10        0.09        0.13      1.47 o 
  -5  -7  10        0.01        1.93      1.53 o 
  -4  -7  10        3.24        2.46      1.18 o 
  -3  -7  10       43.47       38.20      1.58 o 
  -2  -7  10       74.24       69.12      2.22 o 
  -1  -7  10        0.33        0.10      0.89 o 
   0  -7  10      103.23      103.97      2.58 o 
   1  -7  10       83.95       89.38      2.75 o 
   2  -7  10        2.34        2.75      1.16 o 
   3  -7  10       42.11       40.05      3.61 o 
   4  -7  10        4.41        3.15      1.71 o 
   5  -7  10       51.15       54.58      5.45 o 
   6  -7  10       11.11        9.31      2.32 o 
   7  -7  10        0.00       -1.76      1.76 o 
  -8  -6  10        9.55       10.94      2.97 o 
  -7  -6  10        1.02        0.09      1.49 o 
  -6  -6  10        0.46        0.85      1.44 o 
  -5  -6  10       58.88       60.54      2.96 o 
  -4  -6  10        0.10        0.70      0.94 o 
  -3  -6  10       22.82       18.64      1.19 o 
  -2  -6  10       28.53       31.33      1.92 o 
  -1  -6  10        1.19       -0.39      0.76 o 
   0  -6  10        1.04        0.70      0.89 o 
   1  -6  10      352.51      344.64      5.65 o 
   2  -6  10      392.91      390.39      7.41 o 
   3  -6  10       36.37       37.05      2.31 o 
   4  -6  10        0.37        0.26      1.33 o 
   5  -6  10        2.30        4.95      2.02 o 
   6  -6  10        7.74        5.26      2.14 o 
   7  -6  10        0.71        2.35      2.14 o 
  -9  -5  10        2.99        4.19      2.50 o 
  -8  -5  10        0.53       -0.07      1.95 o 
  -7  -5  10       13.30       13.05      2.77 o 
  -6  -5  10       11.63       14.04      1.52 o 
  -5  -5  10       14.72       15.82      1.49 o 
  -4  -5  10       41.92       35.47      1.81 o 
  -3  -5  10       21.19       17.91      1.16 o 
  -2  -5  10       12.81       15.34      1.06 o 
  -1  -5  10        5.08        3.06      0.78 o 
   0  -5  10       10.52        7.75      0.93 o 
   1  -5  10        0.24       -0.50      0.76 o 
   2  -5  10        0.69       -0.99      0.99 o 
   3  -5  10       69.09       80.29      3.11 o 
   4  -5  10        3.30        5.10      3.33 o 
   5  -5  10       19.34       21.18      2.67 o 
   6  -5  10        0.23       -0.28      1.71 o 
   7  -5  10        0.51       -1.79      1.79 o 
  -9  -4  10        8.31        7.75      2.39 o 
  -8  -4  10        0.98        2.83      1.95 o 
  -7  -4  10        2.69        2.45      2.22 o 
  -6  -4  10       30.58       29.24      2.67 o 
  -5  -4  10       41.60       32.64      1.48 o 
  -4  -4  10       94.24       86.55      1.97 o 
  -3  -4  10      105.46      103.42      2.09 o 
  -2  -4  10      143.37      144.78      2.45 o 
  -1  -4  10        0.31       -0.33      0.68 o 
   0  -4  10       14.81       14.68      1.09 o 
   1  -4  10        2.29        2.35      0.84 o 
   2  -4  10       16.12       19.11      1.85 o 
   3  -4  10        2.56        2.67      1.29 o 
   4  -4  10       23.92       19.02      3.98 o 
   5  -4  10        0.33        0.34      3.86 o 
   6  -4  10        8.70        7.54      2.28 o 
   7  -4  10        1.10        2.43      1.97 o 
 -10  -3  10        1.42        0.70      1.91 o 
  -9  -3  10        8.94        7.86      2.02 o 
  -8  -3  10        0.77       -0.04      1.58 o 
  -7  -3  10        0.77        0.11      1.35 o 
  -6  -3  10        0.69        0.01      0.87 o 
  -5  -3  10        9.05        8.96      0.95 o 
  -4  -3  10        5.55        6.35      0.71 o 
  -3  -3  10        7.16        9.67      0.77 o 
  -2  -3  10       54.86       57.24      1.54 o 
  -1  -3  10      358.01      333.35      4.23 o 
   0  -3  10       81.41       86.63      2.04 o 
   1  -3  10       13.66       13.50      1.17 o 
   2  -3  10       69.62       69.44      2.43 o 
   3  -3  10        5.52        3.55      1.47 o 
   4  -3  10        7.57        8.56      2.09 o 
   5  -3  10        3.64        1.92      2.29 o 
   6  -3  10        0.45        3.14      1.99 o 
   7  -3  10        0.52        1.06      3.38 o 
 -10  -2  10        0.00       -0.66      1.62 o 
  -9  -2  10        4.87        4.48      1.65 o 
  -8  -2  10       47.14       40.72      2.79 o 
  -7  -2  10        0.43        0.91      0.83 o 
  -6  -2  10       14.33        9.58      1.09 o 
  -5  -2  10        4.23        2.83      0.80 o 
  -4  -2  10        0.14        1.34      0.53 o 
  -3  -2  10        5.88        7.07      0.87 o 
  -2  -2  10        8.97        6.06      0.77 o 
  -1  -2  10       24.20       25.47      1.57 o 
   0  -2  10       19.02       20.67      1.17 o 
   1  -2  10        5.47        5.91      0.98 o 
   2  -2  10        2.09       -0.53      1.32 o 
   3  -2  10        0.92        1.11      1.54 o 
   4  -2  10        9.39       13.79      2.30 o 
   5  -2  10        5.63        1.49      1.88 o 
   6  -2  10        3.51        3.48      2.08 o 
 -11  -1  10        0.50        0.22      1.58 o 
 -10  -1  10        0.02       -0.51      1.32 o 
  -9  -1  10        0.16        0.15      1.21 o 
  -8  -1  10       49.68       49.31      2.27 o 
  -7  -1  10       22.36       23.31      1.39 o 
  -6  -1  10        5.97        8.19      0.99 o 
  -5  -1  10       45.76       46.35      1.56 o 
  -4  -1  10      283.87      271.59      3.14 o 
  -3  -1  10        1.07        0.18      0.63 o 
  -2  -1  10      277.10      264.41      3.51 o 
  -1  -1  10       14.37       12.55      1.08 o 
   0  -1  10        1.89        1.60      1.01 o 
   1  -1  10      231.88      235.00      5.20 o 
   2  -1  10        1.35       -1.09      2.57 o 
   3  -1  10        0.07       -1.43      1.43 o 
   4  -1  10       21.78       17.22      2.55 o 
   5  -1  10        0.06       -0.63      1.83 o 
   6  -1  10        0.01        2.25      2.00 o 
 -11   0  10        0.53       -1.21      1.21 o 
 -10   0  10        0.00       -0.66      0.99 o 
  -8   0  10        1.41        1.83      0.87 o 
  -7   0  10       23.80       25.44      1.62 o 
  -6   0  10       35.05       41.33      2.15 o 
  -5   0  10       10.38       14.60      1.25 o 
  -4   0  10      264.28      263.10      4.08 o 
  -3   0  10       17.74       19.31      1.43 o 
  -2   0  10      196.37      185.46      3.52 o 
  -1   0  10       10.49       12.79      1.24 o 
   0   0  10        6.13        3.72      1.55 o 
   1   0  10        0.21       -1.52      1.52 o 
   2   0  10        0.01        2.79      2.31 o 
   3   0  10        2.69       -0.07      2.53 o 
   4   0  10        0.36        0.23      1.71 o 
   5   0  10        7.19        2.31      2.13 o 
  -9   1  10       44.91       64.03      5.32 o 
  -8   1  10      127.00      126.42      6.98 o 
  -7   1  10       17.96       15.42      1.35 o 
  -6   1  10       23.85       21.27      1.70 o 
  -5   1  10     1178.07     1199.03     15.89 o 
  -4   1  10      489.03      510.89      7.83 o 
  -3   1  10       51.17       46.57      2.03 o 
  -2   1  10       92.61      114.32      4.61 o 
  -1   1  10        3.60        2.38      1.00 o 
   0   1  10        0.24       -0.18      1.95 o 
   1   1  10        6.99        5.84      2.50 o 
   2   1  10        6.81        7.93      3.05 o 
   3   1  10        2.39        2.31      2.79 o 
   4   1  10        1.87        1.98      2.90 o 
   5   1  10        7.80       13.38      3.07 o 
  -9   2  10       26.79       30.14      3.89 o 
  -8   2  10       18.98       16.82      1.25 o 
  -7   2  10        2.06        4.34      2.97 o 
  -6   2  10        1.21       -1.15      1.15 o 
  -5   2  10       63.06       63.34      1.97 o 
  -4   2  10        1.01        1.44      0.74 o 
  -3   2  10       13.60        9.81      1.06 o 
  -2   2  10        6.84        5.56      1.03 o 
  -1   2  10        1.04        1.92      1.02 o 
   0   2  10      114.73      115.45      4.36 o 
   1   2  10       64.67       73.36      5.54 o 
   2   2  10        4.55        3.63      2.64 o 
   3   2  10        2.14        2.24      2.83 o 
   4   2  10        0.18       -2.28      2.90 o 
 -10   3  10       41.22       53.20      4.85 o 
  -9   3  10        2.27        0.33      2.06 o 
  -8   3  10      108.95      119.01      6.98 o 
  -7   3  10       47.44       43.94      2.27 o 
  -6   3  10       33.74       39.21      2.90 o 
  -5   3  10      116.13      105.41      2.27 o 
  -4   3  10       10.60       12.33      1.19 o 
  -3   3  10       50.14       47.90      1.86 o 
  -2   3  10       57.86       59.44      2.68 o 
  -1   3  10       37.52       31.61      2.48 o 
   0   3  10       74.23       72.33      5.47 o 
   1   3  10       99.62       99.43      6.65 o 
   2   3  10        0.64       -0.84      2.68 o 
   3   3  10       12.26        7.45      3.52 o 
 -10   4  10        0.58        0.92      2.35 o 
  -9   4  10        5.70        5.36      1.96 o 
  -8   4  10        7.49        5.32      1.54 o 
  -7   4  10       24.37       22.36      2.24 o 
  -6   4  10        1.08        0.71      0.50 o 
  -5   4  10       79.63       73.63      2.01 o 
  -4   4  10       40.05       37.97      1.62 o 
  -3   4  10        0.91        1.08      0.94 o 
  -2   4  10       15.18       17.46      4.66 o 
  -1   4  10        2.64        1.32      2.09 o 
   0   4  10       22.49       19.13      3.60 o 
   1   4  10        1.17        0.59      2.79 o 
   2   4  10        0.25       -2.53      2.53 o 
   3   4  10        2.44        3.12      3.49 o 
 -11   5  10        4.70        5.03      1.29 o 
 -10   5  10        1.45        2.03      1.10 o 
  -9   5  10        7.17        8.67      2.55 o 
  -8   5  10        6.36        4.33      1.65 o 
  -7   5  10       24.36       25.96      1.63 o 
  -6   5  10       22.16       23.81      1.20 o 
  -5   5  10       70.83       70.90      2.44 o 
  -4   5  10        6.34        5.64      1.02 o 
  -3   5  10       44.21       40.47      2.86 o 
  -2   5  10        5.61        5.10      2.39 o 
  -1   5  10       37.81       39.18      4.26 o 
   0   5  10        0.65        1.98      2.68 o 
   1   5  10        0.55        2.64      2.94 o 
   2   5  10        2.53        4.15      3.56 o 
 -12   6  10        2.30        0.70      1.40 o 
 -11   6  10        0.07        0.40      1.29 o 
 -10   6  10       21.83       22.62      2.24 o 
  -9   6  10        0.08       -0.48      1.47 o 
  -8   6  10       24.67       24.28      1.54 o 
  -7   6  10        2.55        2.67      0.76 o 
  -6   6  10        0.00        1.08      0.79 o 
  -5   6  10       32.84       36.95      1.67 o 
  -4   6  10        0.80       -0.35      1.04 o 
  -3   6  10       32.38       34.35      2.71 o 
  -2   6  10        0.19       -1.84      2.20 o 
  -1   6  10       38.09       28.79      4.19 o 
   0   6  10        1.79        2.02      2.90 o 
   1   6  10        4.69        6.13      3.60 o 
 -11   7  10        0.83        0.22      1.58 o 
 -10   7  10        0.87       -0.40      1.58 o 
  -9   7  10       14.31       12.37      2.20 o 
  -8   7  10        1.93       -0.05      1.09 o 
  -7   7  10       31.55       31.38      1.64 o 
  -6   7  10        1.05        1.18      1.32 o 
  -5   7  10       33.17       31.53      6.08 o 
  -4   7  10        3.10        2.62      1.66 o 
  -3   7  10        7.92        8.70      2.79 o 
  -2   7  10        6.89        8.59      3.08 o 
  -1   7  10        4.17        4.81      3.08 o 
   0   7  10        0.00       -0.11      2.90 o 
 -11   8  10        3.04        1.91      1.87 o 
 -10   8  10        4.46        4.77      2.13 o 
  -9   8  10        0.52        1.21      1.34 o 
  -8   8  10        1.85        1.54      2.66 o 
  -7   8  10       16.41       18.71      4.20 o 
  -6   8  10       19.06       20.90      2.16 o 
  -5   8  10       23.11       24.67      3.30 o 
  -4   8  10       18.78       26.00      3.67 o 
  -3   8  10        2.45        2.75      2.53 o 
  -2   8  10        0.94        0.99      2.75 o 
 -10   9  10       18.52       24.86      2.07 o 
  -9   9  10       15.09       19.71      1.92 o 
  -8   9  10        9.50       11.62      1.62 o 
  -7   9  10        1.43        0.16      1.37 o 
  -6   9  10        2.47        2.39      2.13 o 
  -5   9  10        6.52       12.19      2.94 o 
  -4   9  10       18.79       26.18      3.93 o 
  -3   9  10       44.48       41.53      4.92 o 
  -9  10  10        0.06        2.50      2.57 o 
  -8  10  10        7.82       11.51      2.31 o 
  -7  10  10       40.79       47.55      4.04 o 
  -6  10  10        0.81        3.08      2.46 o 
  -5  10  10        4.65        2.90      2.53 o 
   0 -13  11        0.55        2.57      2.02 o 
   1 -13  11        0.29        0.46      2.75 o 
   2 -13  11        1.45       -1.70      1.70 o 
   3 -13  11        7.32        7.69      2.43 o 
   4 -13  11        3.82        3.69      3.54 o 
  -1 -12  11        0.01       -1.47      2.64 o 
   0 -12  11        0.00       -2.11      2.11 o 
   1 -12  11        0.18        0.37      1.74 o 
   2 -12  11        0.55       -1.66      1.72 o 
   3 -12  11        3.34        3.72      2.01 o 
   4 -12  11        7.12        7.39      2.50 o 
   5 -12  11        2.41        6.03      2.33 o 
  -1 -11  11       13.20       16.79      2.39 o 
   0 -11  11        0.74        0.25      1.63 o 
   1 -11  11        0.43       -0.24      1.62 o 
   2 -11  11        0.00       -0.64      1.73 o 
   3 -11  11        4.35        4.73      2.52 o 
   4 -11  11        0.57       -1.82      1.82 o 
   5 -11  11        0.71        3.14      2.02 o 
   6 -11  11        2.65        1.69      4.61 o 
  -2 -10  11        1.92        2.86      2.50 o 
  -1 -10  11       14.13       16.59      2.32 o 
   0 -10  11       18.27       12.43      2.19 o 
   1 -10  11        1.73        1.49      1.66 o 
   2 -10  11        2.88        1.28      2.02 o 
   3 -10  11        5.05        6.27      2.05 o 
   4 -10  11        0.10       -1.60      1.60 o 
   5 -10  11        0.69       -1.41      1.84 o 
   6 -10  11        7.30        3.31      2.25 o 
  -5  -9  11        2.23        3.63      2.79 o 
  -4  -9  11        0.04       -2.09      2.09 o 
  -3  -9  11       11.78       11.75      2.97 o 
  -2  -9  11        1.52        2.31      1.84 o 
  -1  -9  11        0.28       -1.15      1.15 o 
   0  -9  11        7.73        4.91      1.95 o 
   1  -9  11       13.56       14.33      2.19 o 
   2  -9  11        0.34        3.36      1.75 o 
   3  -9  11        1.37        0.92      1.69 o 
   4  -9  11       15.83       20.45      3.05 o 
   5  -9  11       34.29       36.54      3.39 o 
   6  -9  11        3.52        3.81      3.95 o 
   7  -9  11        0.02       -1.80      3.16 o 
  -7  -8  11        3.33        2.28      2.72 o 
  -6  -8  11        0.41        1.21      2.31 o 
  -5  -8  11       58.78       72.63      5.36 o 
  -4  -8  11       18.03       20.34      3.16 o 
  -3  -8  11        0.00        1.53      1.31 o 
  -2  -8  11        0.11       -0.24      1.00 o 
  -1  -8  11       17.23       16.91      1.69 o 
   0  -8  11       41.66       46.70      2.48 o 
   1  -8  11        7.79        5.62      1.85 o 
   2  -8  11      161.47      162.05      5.70 o 
   3  -8  11        0.73        2.28      2.28 o 
   4  -8  11        0.51        1.82      1.85 o 
   5  -8  11        2.41        5.05      2.22 o 
   6  -8  11        0.25       -0.50      1.83 o 
   7  -8  11        1.14        0.86      2.01 o 
  -7  -7  11        0.00       -0.40      2.39 o 
  -6  -7  11        0.08       -0.02      2.29 o 
  -5  -7  11       48.79       55.83      5.05 o 
  -4  -7  11       30.27       29.28      2.06 o 
  -3  -7  11       12.97       12.67      1.27 o 
  -2  -7  11        1.50        0.98      0.89 o 
  -1  -7  11        0.17        0.50      0.93 o 
   0  -7  11        5.21        2.61      1.26 o 
   1  -7  11        0.26       -1.13      1.18 o 
   2  -7  11        4.57        2.47      2.22 o 
   3  -7  11       34.26       34.62      3.43 o 
   4  -7  11       18.03       15.94      3.18 o 
   5  -7  11        1.87        5.54      2.18 o 
   6  -7  11        3.31        0.13      3.08 o 
   7  -7  11        0.33        5.86      3.82 o 
  -8  -6  11        0.27        1.41      1.65 o 
  -7  -6  11        1.82       -1.40      1.40 o 
  -6  -6  11        4.61        6.27      2.33 o 
  -5  -6  11        0.30        0.36      2.09 o 
  -4  -6  11        0.60        0.17      1.47 o 
  -3  -6  11        0.04       -0.78      0.79 o 
  -2  -6  11        5.18        3.62      1.37 o 
  -1  -6  11       14.36       13.33      1.29 o 
   0  -6  11       19.65       17.98      1.49 o 
   1  -6  11       44.45       46.58      2.48 o 
   2  -6  11        5.81        5.30      1.82 o 
   3  -6  11        7.39        4.38      1.95 o 
   4  -6  11        1.86        1.08      1.83 o 
   5  -6  11       17.34       19.87      2.78 o 
   6  -6  11        4.35        4.90      2.18 o 
  -9  -5  11        1.67        2.46      2.72 o 
  -8  -5  11        3.02        1.01      1.42 o 
  -7  -5  11        1.67        1.30      1.38 o 
  -6  -5  11       44.39       47.28      2.72 o 
  -5  -5  11        1.94        2.24      1.15 o 
  -4  -5  11       22.94       21.04      1.22 o 
  -3  -5  11       33.48       28.04      1.38 o 
  -2  -5  11       21.32       18.16      1.34 o 
  -1  -5  11       13.89       12.61      1.23 o 
   0  -5  11        1.31        2.16      1.01 o 
   1  -5  11      127.68      142.87      4.07 o 
   2  -5  11        3.82        4.11      1.80 o 
   3  -5  11       50.11       51.27      3.43 o 
   4  -5  11        0.03        1.36      1.83 o 
   5  -5  11        0.02       -1.45      1.93 o 
   6  -5  11        0.16       -0.02      1.89 o 
  -9  -4  11        0.02        3.27      2.20 o 
  -8  -4  11        0.05        0.89      1.25 o 
  -7  -4  11        7.57        6.36      1.44 o 
  -6  -4  11        0.24       -0.83      1.02 o 
  -5  -4  11       34.06       29.53      1.78 o 
  -4  -4  11       11.16        9.72      0.95 o 
  -3  -4  11        1.63        1.44      0.86 o 
  -2  -4  11       85.40       82.41      2.39 o 
  -1  -4  11       49.01       49.27      1.98 o 
   0  -4  11       12.13       12.92      1.31 o 
   1  -4  11       57.34       52.20      2.76 o 
   2  -4  11       39.53       42.44      3.00 o 
   3  -4  11        1.36       -0.62      1.54 o 
   4  -4  11        6.48        5.79      2.05 o 
   5  -4  11        0.02       -0.03      1.84 o 
   6  -4  11        1.15       -1.25      1.79 o 
 -10  -3  11        6.97        7.23      2.31 o 
  -9  -3  11        4.91        7.12      2.02 o 
  -8  -3  11        4.52        6.27      1.28 o 
  -7  -3  11        2.27        0.52      1.93 o 
  -6  -3  11       13.37        8.03      1.38 o 
  -5  -3  11        5.55        4.90      1.17 o 
  -4  -3  11        1.42        3.37      0.76 o 
  -3  -3  11       16.45       15.29      1.01 o 
  -2  -3  11       81.39       83.23      2.07 o 
  -1  -3  11        1.95        2.47      0.97 o 
   0  -3  11       37.94       38.23      1.80 o 
   1  -3  11       42.56       49.37      2.50 o 
   2  -3  11       17.37       16.32      2.25 o 
   3  -3  11       57.14       56.37      3.54 o 
   4  -3  11       18.62       20.33      4.19 o 
   5  -3  11        0.39       -1.63      1.78 o 
   6  -3  11        0.20        1.77      2.12 o 
 -10  -2  11        0.41        0.95      1.62 o 
  -9  -2  11        0.05       -1.43      1.43 o 
  -8  -2  11        4.18        3.23      1.04 o 
  -7  -2  11        0.31       -0.20      0.90 o 
  -6  -2  11       93.13       89.53      2.60 o 
  -5  -2  11       46.15       54.85      2.15 o 
  -4  -2  11       36.22       39.34      1.49 o 
  -3  -2  11        5.20        5.87      0.81 o 
  -2  -2  11      100.12       90.20      2.14 o 
  -1  -2  11        1.66        3.67      1.13 o 
   0  -2  11      138.97      133.48      3.26 o 
   1  -2  11        3.47        3.67      1.36 o 
   2  -2  11        2.27        4.70      2.26 o 
   3  -2  11       60.54       63.33      3.92 o 
   4  -2  11        0.02        0.09      2.07 o 
   5  -2  11        0.57       -1.56      1.74 o 
 -11  -1  11        0.01       -1.21      1.51 o 
 -10  -1  11        0.13       -0.15      1.36 o 
  -9  -1  11       24.98       23.28      1.52 o 
  -8  -1  11       18.48       17.84      1.28 o 
  -7  -1  11       19.80       21.37      1.31 o 
  -6  -1  11        1.43        0.93      1.08 o 
  -5  -1  11      123.94      113.40      2.54 o 
  -4  -1  11        6.03        3.60      0.80 o 
  -3  -1  11       47.18       50.20      1.78 o 
  -2  -1  11      166.02      169.39      3.40 o 
  -1  -1  11        1.57        1.83      0.94 o 
   0  -1  11       85.87       77.41      2.95 o 
   1  -1  11       20.08       15.98      2.19 o 
   2  -1  11        1.07       -0.57      1.59 o 
   3  -1  11        6.12        2.34      1.84 o 
   4  -1  11        1.60        2.01      1.86 o 
   5  -1  11        0.40        2.04      2.16 o 
 -11   0  11        1.52       -0.18      1.29 o 
 -10   0  11        4.00        5.58      1.29 o 
  -9   0  11        1.16        1.71      0.77 o 
  -8   0  11        5.66        3.71      0.80 o 
  -7   0  11        4.91        8.16      1.37 o 
  -6   0  11       57.27       52.70      2.61 o 
  -5   0  11        0.46       -0.14      0.63 o 
  -4   0  11       24.86       25.29      1.42 o 
  -3   0  11      409.01      414.35      6.67 o 
  -2   0  11      106.64      108.75      3.09 o 
  -1   0  11       79.36       76.25      2.85 o 
   0   0  11        8.44        8.57      2.37 o 
   1   0  11        3.16        2.68      2.42 o 
   2   0  11        4.27        7.16      2.83 o 
   3   0  11        1.77        4.16      2.08 o 
   4   0  11        5.11        4.53      2.23 o 
  -9   1  11        3.71        3.41      0.99 o 
  -8   1  11       42.81       45.95      2.13 o 
  -7   1  11      118.33      110.26      3.51 o 
  -6   1  11      191.40      185.82      8.19 o 
  -5   1  11        0.00        0.03      0.84 o 
  -4   1  11        0.68        0.06      1.04 o 
  -3   1  11        1.74        0.87      1.34 o 
  -2   1  11        2.95        2.10      1.08 o 
  -1   1  11       62.31       54.61      3.07 o 
   0   1  11       22.89       17.55      3.16 o 
   1   1  11       12.09       15.97      3.27 o 
   2   1  11       18.10       27.68      4.26 o 
   3   1  11        6.07        2.90      3.08 o 
   4   1  11       12.49       16.50      2.85 o 
  -9   2  11       10.63       13.09      2.48 o 
  -8   2  11        1.07        0.79      1.08 o 
  -7   2  11        0.59        0.77      1.78 o 
  -6   2  11        4.22        5.18      1.73 o 
  -5   2  11       11.51       11.42      1.28 o 
  -4   2  11      193.05      177.18      4.61 o 
  -3   2  11        6.72        4.96      1.12 o 
  -2   2  11        8.37        7.83      1.67 o 
  -1   2  11        8.40        8.70      1.76 o 
   0   2  11       14.89       12.78      3.16 o 
   1   2  11       23.72       31.87      4.22 o 
   2   2  11        3.50        2.79      2.79 o 
   3   2  11        1.88        3.16      3.16 o 
  -9   3  11        1.19        1.67      1.10 o 
  -8   3  11       16.52       13.06      1.54 o 
  -7   3  11        6.44        9.29      1.87 o 
  -6   3  11       86.68       78.02      4.11 o 
  -5   3  11       33.75       38.38      1.71 o 
  -4   3  11        1.16        0.66      0.98 o 
  -3   3  11       43.81       42.89      2.08 o 
  -2   3  11        9.54        7.41      1.74 o 
  -1   3  11       34.13       36.13      3.97 o 
   0   3  11       50.30       54.63      4.99 o 
   1   3  11        2.41        0.37      2.72 o 
   2   3  11        3.55       10.79      3.56 o 
 -10   4  11        5.82        4.85      1.19 o 
  -9   4  11        1.91        0.85      2.17 o 
  -8   4  11       77.55       73.73      3.75 o 
  -7   4  11      151.31      146.98      5.73 o 
  -6   4  11        5.43        4.89      1.62 o 
  -5   4  11       52.95       57.48      2.17 o 
  -4   4  11        7.22        8.83      1.28 o 
  -3   4  11       36.31       42.63      2.75 o 
  -2   4  11        8.90        8.26      2.57 o 
  -1   4  11      120.63      120.10      6.87 o 
   0   4  11       31.67       31.72      4.41 o 
   1   4  11        0.07        1.17      2.86 o 
   2   4  11        4.49        3.27      3.27 o 
 -11   5  11        4.58        6.13      1.47 o 
 -10   5  11       36.62       39.29      2.75 o 
  -9   5  11        1.28        2.57      1.58 o 
  -8   5  11       23.85       28.13      2.79 o 
  -7   5  11        2.88        1.48      1.10 o 
  -6   5  11       18.01       16.93      1.29 o 
  -5   5  11        5.77        6.10      1.17 o 
  -4   5  11        4.70        4.62      1.55 o 
  -3   5  11       10.89        8.91      3.32 o 
  -2   5  11        4.39        5.51      2.57 o 
  -1   5  11        5.51        7.12      2.94 o 
   0   5  11        0.06        1.65      2.68 o 
   1   5  11        1.93        3.93      3.08 o 
 -11   6  11       34.87       34.04      2.79 o 
 -10   6  11        0.06        2.09      1.62 o 
  -9   6  11        0.41       -1.36      1.69 o 
  -8   6  11        5.84        5.27      1.18 o 
  -7   6  11       18.67       19.17      1.19 o 
  -6   6  11        2.67        1.54      0.99 o 
  -5   6  11       66.13       70.02      3.30 o 
  -4   6  11       12.03       15.05      2.09 o 
  -3   6  11        0.00       -1.98      1.98 o 
  -2   6  11        9.57       13.00      3.30 o 
  -1   6  11        6.91        5.36      3.12 o 
   0   6  11       17.73       19.13      4.41 o 
 -11   7  11       12.33       13.22      2.24 o 
 -10   7  11        5.60        6.87      2.17 o 
  -9   7  11        2.21        3.52      2.17 o 
  -8   7  11        2.56        0.50      1.19 o 
  -7   7  11        0.04        0.35      1.82 o 
  -6   7  11        1.87        1.37      1.36 o 
  -5   7  11        4.93        4.61      1.68 o 
  -4   7  11       16.05       13.55      2.86 o 
  -3   7  11        9.83       15.02      3.41 o 
  -2   7  11       14.30       14.32      3.60 o 
 -10   8  11        5.31        4.15      2.17 o 
  -9   8  11        0.90        0.72      1.20 o 
  -8   8  11       30.07       33.78      3.78 o 
  -7   8  11        2.42        1.73      1.39 o 
  -6   8  11        2.23        2.16      1.65 o 
  -5   8  11       18.06       17.04      2.97 o 
  -4   8  11        4.00        8.19      2.83 o 
  -3   8  11       12.02       13.36      3.56 o 
  -9   9  11        0.05        1.17      2.42 o 
  -8   9  11        2.66        4.59      2.64 o 
  -7   9  11        0.81        1.29      1.95 o 
  -6   9  11        1.40        1.80      2.24 o 
  -5   9  11       27.98       30.84      3.93 o 
  -1 -12  12        4.00        4.63      2.72 o 
   0 -12  12        2.36        4.77      2.12 o 
   1 -12  12        6.30        4.65      2.08 o 
   2 -12  12        1.00       -1.11      1.75 o 
   3 -12  12        0.00       -1.36      1.96 o 
   4 -12  12        0.96        0.15      2.13 o 
  -1 -11  12        0.01       -0.31      1.69 o 
   0 -11  12        3.63        2.54      2.90 o 
   1 -11  12        1.31       -1.36      2.13 o 
   2 -11  12        4.83        6.37      2.20 o 
   3 -11  12        3.71        1.43      2.06 o 
   4 -11  12        0.74       -0.22      1.95 o 
   5 -11  12        7.95        8.02      2.58 o 
  -2 -10  12        2.42        5.07      2.42 o 
  -1 -10  12       14.86       15.00      2.29 o 
   0 -10  12        0.17       -1.87      3.14 o 
   1 -10  12        1.37        2.88      1.76 o 
   2 -10  12        3.65        3.87      2.00 o 
   3 -10  12        0.38       -0.84      1.75 o 
   4 -10  12        4.05        4.48      2.10 o 
   5 -10  12        0.09        2.78      2.23 o 
  -4  -9  12       18.27       17.48      3.45 o 
  -2  -9  12        0.00        0.06      1.42 o 
  -1  -9  12       11.25       11.11      1.97 o 
   0  -9  12        3.53        1.42      1.63 o 
   1  -9  12        0.03       -1.13      1.43 o 
   2  -9  12        6.07        7.85      3.21 o 
   3  -9  12        1.10        3.36      2.31 o 
   4  -9  12        7.70        5.43      2.15 o 
   5  -9  12        3.24       -0.53      1.95 o 
   6  -9  12        6.55        2.83      3.08 o 
  -6  -8  12       30.97       38.11      4.22 o 
  -5  -8  12        5.14        6.65      2.68 o 
  -4  -8  12       13.62       18.91      3.23 o 
  -3  -8  12        2.97        0.28      1.36 o 
  -2  -8  12        0.48        0.89      1.17 o 
  -1  -8  12       20.57       26.83      2.04 o 
   0  -8  12        6.96       11.07      4.02 o 
   1  -8  12        0.02       -0.18      1.49 o 
   2  -8  12        2.21        5.21      1.85 o 
   3  -8  12        0.71        2.18      1.74 o 
   4  -8  12        0.18        0.15      1.88 o 
   5  -8  12        4.33        8.06      2.42 o 
   6  -8  12        0.10        1.63      3.03 o 
  -7  -7  12        5.26        6.39      2.68 o 
  -6  -7  12       37.06       38.36      2.90 o 
  -5  -7  12        0.32       -1.01      1.56 o 
  -4  -7  12        1.79        0.41      1.54 o 
  -3  -7  12        2.86        2.17      1.84 o 
  -2  -7  12        2.04        4.38      1.32 o 
  -1  -7  12        4.85        3.22      1.27 o 
   0  -7  12       26.67       29.16      3.04 o 
   1  -7  12       48.27       48.99      5.45 o 
   2  -7  12        0.01        0.45      1.73 o 
   3  -7  12       65.63       69.91      4.09 o 
   4  -7  12        0.46        2.26      1.83 o 
   5  -7  12        4.69        9.76      3.80 o 
   6  -7  12        0.11        0.84      3.12 o 
  -8  -6  12        0.16       -0.61      1.56 o 
  -7  -6  12       10.53       16.12      2.11 o 
  -6  -6  12       28.32       38.07      2.70 o 
  -5  -6  12       37.71       32.64      4.74 o 
  -4  -6  12        6.51        4.15      1.16 o 
  -3  -6  12        1.62        1.38      0.92 o 
  -2  -6  12        3.99        4.14      1.06 o 
  -1  -6  12        0.34       -0.65      1.07 o 
   0  -6  12       20.37       17.13      1.76 o 
   1  -6  12        3.06        1.68      2.57 o 
   2  -6  12       23.16       23.65      2.66 o 
   3  -6  12       18.54       20.83      4.04 o 
   4  -6  12        6.61        4.23      2.02 o 
   5  -6  12        4.76        2.41      2.11 o 
   6  -6  12        0.87        2.31      3.60 o 
  -8  -5  12        0.17       -1.40      1.40 o 
  -7  -5  12        1.18        0.53      1.42 o 
  -6  -5  12        2.80        4.42      1.47 o 
  -5  -5  12        3.48        1.46      1.44 o 
  -4  -5  12       31.31       26.70      1.53 o 
  -3  -5  12        0.15       -0.84      0.87 o 
  -2  -5  12       19.11       16.62      2.04 o 
  -1  -5  12        0.20        0.09      0.96 o 
   0  -5  12      109.44      108.62      3.51 o 
   1  -5  12       87.93      100.63     12.76 o 
   2  -5  12        0.29        1.24      2.81 o 
   3  -5  12        8.62       13.13      2.68 o 
   4  -5  12        1.96        2.91      1.97 o 
   5  -5  12        0.48        0.84      2.00 o 
  -9  -4  12        2.72        7.02      1.62 o 
  -8  -4  12        0.00        0.35      1.30 o 
  -7  -4  12       17.97       21.67      4.90 o 
  -6  -4  12        0.21        0.67      1.24 o 
  -5  -4  12        2.06        2.92      1.22 o 
  -4  -4  12        3.97        1.91      0.92 o 
  -3  -4  12       38.73       37.40      1.67 o 
  -2  -4  12        2.11        0.97      0.89 o 
  -1  -4  12        0.90        0.16      0.91 o 
   0  -4  12        0.52        0.21      1.24 o 
   1  -4  12       35.26       32.48      2.77 o 
   2  -4  12        1.33        1.13      3.43 o 
   3  -4  12       16.51       19.03      2.58 o 
   4  -4  12        3.43       -0.48      3.12 o 
   5  -4  12        5.73        2.62      4.08 o 
  -9  -3  12       14.17       14.93      1.65 o 
  -8  -3  12        0.33        0.20      1.15 o 
  -7  -3  12        0.61        1.22      1.19 o 
  -6  -3  12        1.09       -1.03      1.15 o 
  -5  -3  12        0.08       -0.33      1.08 o 
  -4  -3  12       96.13       87.59      3.05 o 
  -3  -3  12       21.47       21.34      1.37 o 
  -2  -3  12        0.15       -0.12      0.82 o 
  -1  -3  12        2.02        3.08      1.11 o 
   0  -3  12       10.99        8.82      1.48 o 
   1  -3  12        1.24       -1.45      1.45 o 
   2  -3  12       19.69       17.64      2.42 o 
   3  -3  12       11.63        9.00      2.20 o 
   4  -3  12        0.09        3.56      2.04 o 
   5  -3  12       16.81       19.86      3.02 o 
 -10  -2  12        0.00        0.56      1.07 o 
  -9  -2  12       11.97       10.73      2.46 o 
  -8  -2  12        5.47        4.42      1.19 o 
  -7  -2  12        3.95        2.85      1.17 o 
  -6  -2  12        0.33        0.07      1.23 o 
  -5  -2  12        0.00       -0.51      1.28 o 
  -4  -2  12        9.82        9.13      1.03 o 
  -3  -2  12       15.56       13.50      1.19 o 
  -2  -2  12        2.22        2.57      0.96 o 
  -1  -2  12        0.00        0.46      0.95 o 
   0  -2  12        2.02        3.00      1.36 o 
   1  -2  12        2.10        2.81      1.76 o 
   2  -2  12       14.54       14.25      2.33 o 
   3  -2  12       25.84       19.67      3.69 o 
   4  -2  12        2.08        0.60      3.01 o 
 -10  -1  12        0.00       -0.27      1.06 o 
  -9  -1  12        0.07       -0.92      0.92 o 
  -8  -1  12        3.62        4.17      1.27 o 
  -7  -1  12        0.09       -0.38      0.92 o 
  -6  -1  12        5.98        7.05      1.94 o 
  -5  -1  12        0.60       -0.67      0.67 o 
  -4  -1  12        1.81        0.46      0.80 o 
  -3  -1  12       27.39       22.73      1.41 o 
  -2  -1  12       36.24       39.35      1.92 o 
  -1  -1  12       27.92       31.66      2.03 o 
   0  -1  12       15.45       13.40      2.04 o 
   1  -1  12       30.92       28.83      2.79 o 
   2  -1  12        3.69        3.19      1.90 o 
   3  -1  12        0.60        1.95      1.97 o 
   4  -1  12        1.37        0.94      2.07 o 
 -11   0  12        3.18        4.37      1.29 o 
 -10   0  12       35.84       38.71      1.72 o 
  -9   0  12       10.17        9.78      1.12 o 
  -8   0  12        2.24        2.06      0.97 o 
  -7   0  12        6.12        7.26      1.19 o 
  -6   0  12        2.44        2.22      1.12 o 
  -5   0  12        3.43        4.02      0.84 o 
  -4   0  12       38.21       37.33      1.59 o 
  -3   0  12      103.62       95.84      2.55 o 
  -2   0  12       29.05       29.68      1.86 o 
  -1   0  12        0.32       -0.11      1.43 o 
   0   0  12        5.38        4.26      2.24 o 
   1   0  12       61.30       60.72      7.07 o 
   2   0  12        0.26        1.43      1.87 o 
   3   0  12        0.02       -1.69      1.69 o 
 -10   1  12        5.57        3.72      0.84 o 
  -9   1  12       10.12       11.35      1.54 o 
  -8   1  12        0.37       -0.25      1.36 o 
  -7   1  12        0.20       -1.67      1.67 o 
  -6   1  12       21.55       21.85      2.50 o 
  -5   1  12       17.46       19.19      2.42 o 
  -4   1  12        3.89        5.13      1.32 o 
  -3   1  12        1.51        1.24      1.56 o 
  -2   1  12       53.78       49.75      2.89 o 
  -1   1  12        0.33       -1.40      1.40 o 
   0   1  12       12.26       16.05      3.23 o 
   1   1  12        0.02       -0.62      2.46 o 
   2   1  12        5.74        9.84      3.38 o 
   3   1  12        8.15        8.57      2.58 o 
 -10   2  12        0.34        0.44      0.99 o 
  -9   2  12       22.69       25.55      2.06 o 
  -8   2  12       35.24       32.03      2.32 o 
  -7   2  12      109.96      105.49      4.59 o 
  -6   2  12        7.76        9.66      2.02 o 
  -5   2  12       53.23       51.82      2.36 o 
  -4   2  12       68.05       69.07      2.98 o 
  -3   2  12       47.77       54.05      3.00 o 
  -2   2  12       10.27        9.35      1.84 o 
  -1   2  12       66.53       63.63      5.03 o 
   0   2  12       34.38       35.73      4.19 o 
   1   2  12        0.31        0.04      2.46 o 
   2   2  12        0.25        2.72      3.19 o 
 -10   3  12       19.84       21.99      1.84 o 
  -9   3  12        0.03       -1.29      1.29 o 
  -8   3  12       14.56        9.11      1.87 o 
  -7   3  12       49.01       47.95      3.45 o 
  -6   3  12        1.31        2.46      1.84 o 
  -5   3  12       64.31       67.57      2.83 o 
  -4   3  12        0.15        0.89      1.28 o 
  -3   3  12       27.43       27.48      2.35 o 
  -2   3  12        7.60       10.94      2.72 o 
  -1   3  12        3.67        5.32      2.72 o 
   0   3  12        0.23       -1.58      2.35 o 
   1   3  12        8.04       17.29      4.08 o 
 -11   4  12        0.89        2.35      1.25 o 
 -10   4  12        1.03        0.04      1.29 o 
  -9   4  12        1.66        0.70      1.51 o 
  -8   4  12       85.92       87.90      4.44 o 
  -7   4  12        0.67        1.10      1.73 o 
  -6   4  12       56.59       55.41      2.38 o 
  -5   4  12        3.91        2.21      1.01 o 
  -4   4  12       12.58       13.76      1.87 o 
  -3   4  12        2.11        1.25      1.54 o 
  -2   4  12       39.00       38.08      4.15 o 
  -1   4  12        9.35       12.19      3.30 o 
   0   4  12       20.22       23.46      4.15 o 
 -11   5  12        3.49        3.89      1.54 o 
 -10   5  12        0.43        0.29      1.43 o 
  -9   5  12        0.82        1.73      1.73 o 
  -8   5  12       12.37        9.33      2.28 o 
  -7   5  12        0.05        0.29      1.09 o 
  -6   5  12        1.44        0.38      0.92 o 
  -5   5  12        4.90        5.29      1.59 o 
  -4   5  12        1.80        2.78      1.61 o 
  -3   5  12        0.04        0.95      2.20 o 
  -2   5  12        2.61        0.15      2.24 o 
  -1   5  12        4.72        5.65      2.97 o 
 -10   6  12        3.06        6.57      2.13 o 
  -9   6  12        5.39        3.86      2.13 o 
  -8   6  12       17.86       17.77      2.86 o 
  -7   6  12        0.22        1.52      2.20 o 
  -6   6  12       14.87       15.31      1.81 o 
  -5   6  12        4.54        2.60      1.59 o 
  -4   6  12        3.55        1.54      2.20 o 
  -3   6  12        4.16        8.19      2.90 o 
  -2   6  12       11.14       15.20      3.67 o 
 -10   7  12       22.93       24.42      3.08 o 
  -9   7  12        0.34       -0.15      2.09 o 
  -8   7  12        0.30       -0.25      1.24 o 
  -7   7  12        2.33        0.90      1.31 o 
  -6   7  12        5.21        9.23      1.86 o 
  -5   7  12       15.55       17.44      3.01 o 
  -4   7  12        5.17        3.89      2.53 o 
  -3   7  12        1.81        5.91      3.01 o 
  -9   8  12        2.21        0.33      2.50 o 
  -8   8  12       11.23       19.35      3.49 o 
  -7   8  12        1.05        0.92      3.10 o 
  -6   8  12        6.18        5.95      2.46 o 
  -5   8  12        0.55       -1.87      1.87 o 
  -1 -11  13        0.94       -1.91      1.91 o 
   0 -11  13        2.61        2.88      4.99 o 
   1 -11  13        2.98        1.71      1.92 o 
   2 -11  13        0.46        2.10      1.91 o 
   3 -11  13        0.14        2.29      2.14 o 
  -2 -10  13        7.72       16.30      3.19 o 
  -1 -10  13       21.95       23.61      2.65 o 
   0 -10  13        0.58       -0.01      1.66 o 
   1 -10  13        0.16       -0.59      2.37 o 
   2 -10  13        0.00        1.53      1.85 o 
   3 -10  13        4.40        8.24      2.48 o 
   4 -10  13        0.75       -0.03      1.89 o 
  -3  -9  13        3.85        5.32      2.28 o 
  -2  -9  13        9.13        9.40      2.64 o 
  -1  -9  13        0.01       -1.45      1.45 o 
   0  -9  13        0.23       -1.16      1.54 o 
   1  -9  13        2.74        4.05      1.94 o 
   2  -9  13        0.01       -1.23      1.71 o 
   3  -9  13        0.01       -1.66      1.66 o 
   4  -9  13        0.06        2.85      2.06 o 
  -6  -8  13       19.46       25.26      3.86 o 
  -5  -8  13        1.11       -0.22      2.35 o 
  -4  -8  13        9.18       13.81      3.23 o 
  -3  -8  13       18.31       22.42      5.31 o 
  -2  -8  13       13.52       13.48      2.61 o 
  -1  -8  13        0.00       -0.26      1.34 o 
   0  -8  13        0.21        0.41      1.42 o 
   1  -8  13        0.74       -0.06      1.61 o 
   2  -8  13        0.14        2.26      2.52 o 
   3  -8  13        3.42        1.91      4.46 o 
   4  -8  13        8.23       10.43      3.36 o 
   5  -8  13        0.92        0.44      2.94 o 
  -6  -7  13        0.16       -1.65      2.20 o 
  -5  -7  13        0.07       -2.02      2.28 o 
  -4  -7  13        6.51        7.86      2.83 o 
  -3  -7  13        3.25        1.72      1.42 o 
  -2  -7  13        4.19        2.31      1.22 o 
  -1  -7  13        0.65       -0.26      1.41 o 
   0  -7  13        8.22        9.32      1.96 o 
   1  -7  13       11.22        9.99      2.17 o 
   2  -7  13        3.09        1.37      1.78 o 
   3  -7  13        5.74        5.36      2.63 o 
   4  -7  13        5.40        3.81      2.22 o 
   5  -7  13        1.36       -0.73      2.94 o 
  -7  -6  13        2.28        0.44      1.60 o 
  -6  -6  13       17.28       16.40      2.15 o 
  -5  -6  13        2.76        4.28      1.76 o 
  -4  -6  13        1.76        1.58      1.23 o 
  -3  -6  13        7.11        8.86      1.39 o 
  -2  -6  13        4.73        3.83      1.25 o 
  -1  -6  13        2.14        1.41      1.25 o 
   0  -6  13       28.55       23.73      2.54 o 
   1  -6  13       54.98       64.70      3.83 o 
   2  -6  13        0.06        0.00      2.24 o 
   3  -6  13        5.27       10.85      2.51 o 
   4  -6  13        4.00        5.68      2.30 o 
  -8  -5  13        1.26        1.93      1.62 o 
  -7  -5  13        0.21        0.10      2.96 o 
  -6  -5  13        8.28        6.90      1.82 o 
  -5  -5  13        0.02        0.44      1.43 o 
  -4  -5  13        2.70        1.62      1.05 o 
  -3  -5  13        0.01        0.04      1.06 o 
  -2  -5  13       31.98       33.86      2.07 o 
  -1  -5  13        1.45        0.23      1.28 o 
   0  -5  13        0.20       -1.27      1.48 o 
   1  -5  13       32.75       33.86      2.92 o 
   2  -5  13        2.12        2.35      2.63 o 
   3  -5  13        0.26       -1.69      1.69 o 
   4  -5  13        2.24        0.52      3.18 o 
  -8  -4  13        9.45       10.78      1.84 o 
  -7  -4  13        6.86        9.90      1.70 o 
  -6  -4  13        0.21       -1.30      1.30 o 
  -5  -4  13        8.31       11.26      2.52 o 
  -4  -4  13        4.49        3.51      1.07 o 
  -3  -4  13        2.95        2.24      1.01 o 
  -2  -4  13        8.26        8.75      1.42 o 
  -1  -4  13        7.08        6.84      1.42 o 
   0  -4  13       26.35       24.08      2.55 o 
   1  -4  13        2.60        2.22      1.76 o 
   2  -4  13       24.49       21.25      2.69 o 
   3  -4  13        0.01       -0.05      2.11 o 
   4  -4  13        0.79        1.20      2.08 o 
  -9  -3  13        3.20        3.50      1.42 o 
  -8  -3  13        2.00       -0.41      1.24 o 
  -7  -3  13        2.17        2.24      1.36 o 
  -6  -3  13        0.46       -0.27      1.26 o 
  -5  -3  13        0.70        1.10      1.26 o 
  -4  -3  13       42.87       39.69      2.92 o 
  -3  -3  13        3.60        2.78      0.99 o 
  -2  -3  13        0.00       -0.13      1.20 o 
  -1  -3  13        2.79        2.93      1.27 o 
   0  -3  13        4.68        4.20      1.78 o 
   1  -3  13        0.06       -0.39      3.63 o 
   2  -3  13        0.87        0.37      1.63 o 
   3  -3  13        0.11       -0.73      4.19 o 
   4  -3  13        8.75        5.93      5.49 o 
  -9  -2  13        0.01        0.33      1.16 o 
  -8  -2  13        4.10        5.09      1.34 o 
  -7  -2  13        6.44        5.64      1.38 o 
  -6  -2  13        1.67        2.31      1.27 o 
  -5  -2  13       25.41       28.75      1.83 o 
  -4  -2  13        0.87        0.57      1.00 o 
  -3  -2  13        0.05       -0.12      0.91 o 
  -2  -2  13       21.14       21.59      1.78 o 
  -1  -2  13       22.61       22.53      2.14 o 
   0  -2  13        5.70        7.17      1.89 o 
   1  -2  13        0.16       -0.75      1.45 o 
   2  -2  13       20.84       23.51      3.12 o 
   3  -2  13        7.18        1.92      2.03 o 
 -10  -1  13        3.50        5.03      1.19 o 
  -9  -1  13       30.65       37.47      2.42 o 
  -8  -1  13       14.27       21.18      1.66 o 
  -7  -1  13        5.41        7.36      1.35 o 
  -6  -1  13        1.11       -0.09      1.23 o 
  -5  -1  13       16.32       15.47      1.19 o 
  -4  -1  13        2.32        2.17      1.01 o 
  -3  -1  13        4.42        6.74      1.09 o 
  -2  -1  13       25.44       23.79      1.85 o 
  -1  -1  13       17.76       17.13      1.98 o 
   0  -1  13        9.42       10.32      2.09 o 
   1  -1  13        0.01        2.10      1.76 o 
   2  -1  13       17.84       17.30      2.74 o 
   3  -1  13        7.93        9.21      2.57 o 
 -10   0  13        0.39       -0.07      0.97 o 
  -9   0  13        6.64        7.99      1.22 o 
  -8   0  13        3.11        2.28      1.15 o 
  -7   0  13        1.48        0.80      1.14 o 
  -6   0  13        7.87       10.38      1.57 o 
  -5   0  13        1.96        1.03      0.89 o 
  -4   0  13        0.42        0.93      0.99 o 
  -3   0  13       13.30       13.56      1.32 o 
  -2   0  13        0.57        1.38      1.23 o 
  -1   0  13        2.09        2.21      2.39 o 
   0   0  13       17.31        6.80      1.98 o 
   1   0  13        1.84       -1.46      1.80 o 
   2   0  13        0.08        1.55      1.87 o 
 -10   1  13        3.09        4.81      1.05 o 
  -9   1  13        2.54        4.99      1.14 o 
  -8   1  13        0.20        2.35      1.69 o 
  -7   1  13       54.76       61.50      3.82 o 
  -6   1  13        0.49        2.13      1.80 o 
  -5   1  13       26.04       30.77      2.79 o 
  -4   1  13       88.52       95.47      2.97 o 
  -3   1  13        0.83        0.98      1.36 o 
  -2   1  13       42.21       41.86      2.87 o 
  -1   1  13        2.25        8.63      2.72 o 
   0   1  13        0.10       -2.09      2.09 o 
   1   1  13        1.06        4.63      3.01 o 
   2   1  13        0.62        1.76      1.96 o 
 -10   2  13        6.41        7.89      1.58 o 
  -9   2  13        2.41        1.40      1.54 o 
  -8   2  13       39.91       44.46      3.23 o 
  -7   2  13        1.10        2.06      1.95 o 
  -6   2  13        0.17        1.21      1.95 o 
  -5   2  13        0.03       -1.21      1.21 o 
  -4   2  13        7.42        7.66      1.82 o 
  -3   2  13       41.98       45.18      2.85 o 
  -2   2  13       17.43       16.08      2.97 o 
  -1   2  13        1.67        3.82      2.61 o 
   0   2  13        2.75       -1.06      2.31 o 
   1   2  13        0.29       -1.87      2.61 o 
 -10   3  13        0.03       -0.73      1.40 o 
  -9   3  13       55.34       54.82      3.45 o 
  -8   3  13       51.32       40.98      3.27 o 
  -7   3  13       13.85       11.13      2.39 o 
  -6   3  13        2.48        6.91      4.15 o 
  -5   3  13        1.08       -0.16      1.18 o 
  -4   3  13       20.07       18.92      2.46 o 
  -3   3  13        1.87        5.65      2.28 o 
  -2   3  13       11.55       16.85      3.19 o 
  -1   3  13        7.62        6.98      2.86 o 
   0   3  13        0.14        3.41      2.79 o 
 -10   4  13        2.85        1.62      1.65 o 
  -9   4  13        0.38       -1.62      1.62 o 
  -8   4  13       10.51       14.28      2.42 o 
  -7   4  13        8.34        4.77      2.17 o 
  -6   4  13        3.41        3.62      1.21 o 
  -5   4  13       38.77       42.61      2.67 o 
  -4   4  13       16.79       15.99      2.13 o 
  -3   4  13        1.59        4.04      2.28 o 
  -2   4  13        0.79       -2.06      2.31 o 
  -1   4  13        1.67       -0.81      2.53 o 
 -10   5  13        0.00       -0.92      1.65 o 
  -9   5  13       15.22       17.92      2.72 o 
  -8   5  13        0.65        1.62      2.17 o 
  -7   5  13        0.67        0.95      2.17 o 
  -6   5  13        0.98        1.25      1.27 o 
  -5   5  13        5.42        4.40      1.65 o 
  -4   5  13        2.67        3.60      2.31 o 
  -3   5  13        1.88        3.67      2.61 o 
  -2   5  13       48.98       63.41      5.62 o 
  -9   6  13        0.03       -0.51      2.06 o 
  -8   6  13        1.39       -1.25      2.24 o 
  -7   6  13        0.04       -2.13      2.13 o 
  -6   6  13        1.84        0.75      1.41 o 
  -5   6  13        1.12        0.70      1.95 o 
  -4   6  13        8.58       14.39      3.16 o 
  -8   7  13        4.39        4.00      2.72 o 
  -7   7  13       14.81       10.94      3.19 o 
  -6   7  13       19.17       20.12      2.94 o 
  -2 -10  14       19.45       24.93      3.60 o 
  -1 -10  14        0.67        1.10      2.31 o 
   0 -10  14        0.05       -0.15      1.90 o 
   1 -10  14        0.20       -0.10      1.84 o 
   2 -10  14        2.77        5.17      2.15 o 
  -3  -9  14        0.01       -1.06      2.02 o 
  -2  -9  14       10.77       10.02      2.86 o 
  -1  -9  14        3.72        3.75      2.57 o 
   0  -9  14        0.00       -0.88      1.62 o 
   1  -9  14        1.05        1.97      1.83 o 
   2  -9  14        0.59        1.73      1.90 o 
   3  -9  14        0.90       -0.89      2.44 o 
  -5  -8  14       13.63       14.03      3.67 o 
  -3  -8  14        1.11        1.32      2.02 o 
  -2  -8  14        0.82        0.22      2.06 o 
  -1  -8  14        2.09        2.88      1.74 o 
   0  -8  14        4.24        2.25      1.76 o 
   1  -8  14        3.71        7.60      2.17 o 
   2  -8  14        0.01       -0.93      1.94 o 
   3  -8  14        0.12        4.16      2.13 o 
  -6  -7  14        1.99        8.89      3.12 o 
  -5  -7  14       11.99       12.85      3.34 o 
  -4  -7  14        0.24        0.67      1.38 o 
  -3  -7  14        0.00        0.94      1.60 o 
  -2  -7  14        2.14        0.44      2.02 o 
  -1  -7  14       12.15       16.28      2.53 o 
   0  -7  14        0.89        1.25      1.64 o 
   1  -7  14        4.17        3.14      1.84 o 
   2  -7  14        4.48        0.07      1.84 o 
   3  -7  14        3.30        5.51      2.15 o 
  -7  -6  14        0.08        1.40      2.50 o 
  -6  -6  14        2.04       -0.07      2.39 o 
  -5  -6  14       12.71       18.03      3.30 o 
  -4  -6  14        0.09        0.14      1.30 o 
  -3  -6  14        0.28       -1.52      1.52 o 
  -2  -6  14        0.82       -0.57      3.30 o 
  -1  -6  14       15.36       14.00      2.15 o 
   0  -6  14       43.45       41.96      9.00 o 
   1  -6  14        0.71        0.82      1.65 o 
   2  -6  14        6.29        7.75      4.17 o 
   3  -6  14        8.43        8.30      2.37 o 
  -7  -5  14       18.13       30.28      2.58 o 
  -6  -5  14        0.11       -1.19      2.13 o 
  -5  -5  14        0.01       -0.18      1.53 o 
  -4  -5  14        0.04        1.50      1.16 o 
  -3  -5  14        5.75        8.42      1.69 o 
  -2  -5  14        5.97        9.01      2.66 o 
  -1  -5  14       19.15       26.44      2.88 o 
   0  -5  14       24.58       20.18      2.53 o 
   1  -5  14        0.48        0.66      1.82 o 
   2  -5  14        0.01        0.35      1.86 o 
   3  -5  14        0.07       -0.29      1.88 o 
  -8  -4  14        0.91        2.25      1.63 o 
  -7  -4  14        3.11        3.86      1.69 o 
  -6  -4  14        2.94        3.56      1.60 o 
  -5  -4  14        2.01        2.83      1.59 o 
  -4  -4  14        0.26        2.70      1.12 o 
  -3  -4  14        3.53        2.35      1.42 o 
  -2  -4  14       12.49       14.23      1.68 o 
  -1  -4  14       21.31       23.45      2.43 o 
   0  -4  14       10.00       11.45      2.61 o 
   1  -4  14        8.53        9.75      2.28 o 
   2  -4  14        2.80        1.84      1.98 o 
   3  -4  14        0.26        2.43      2.16 o 
  -8  -3  14        3.07       -0.56      2.86 o 
  -7  -3  14        5.64        9.54      1.76 o 
  -6  -3  14        7.87        9.48      1.74 o 
  -5  -3  14       38.83       38.75      2.06 o 
  -4  -3  14        0.31        0.11      1.00 o 
  -3  -3  14       10.67       12.58      2.75 o 
  -2  -3  14        1.05        1.43      1.19 o 
  -1  -3  14       18.95       25.43      2.51 o 
   0  -3  14        0.01        0.86      1.57 o 
   1  -3  14        1.92       -0.57      1.79 o 
   2  -3  14        1.04       -1.01      2.35 o 
   3  -3  14        8.31       12.04      4.00 o 
  -9  -2  14        0.17       -0.55      1.52 o 
  -8  -2  14        0.72        0.85      1.35 o 
  -7  -2  14       28.56       40.99      4.50 o 
  -6  -2  14        3.10        5.55      1.58 o 
  -5  -2  14        1.18        0.55      1.00 o 
  -4  -2  14        9.43       10.20      1.36 o 
  -3  -2  14        1.02        1.34      1.40 o 
  -2  -2  14        3.10        3.45      1.32 o 
  -1  -2  14        0.00        0.18      1.73 o 
   0  -2  14        8.40        7.45      3.65 o 
   1  -2  14        2.35        1.91      1.87 o 
   2  -2  14        0.78       -0.39      1.93 o 
  -9  -1  14        1.49        1.83      1.27 o 
  -8  -1  14        6.23        7.09      1.62 o 
  -7  -1  14        6.75       10.27      1.71 o 
  -6  -1  14        1.08        1.33      1.39 o 
  -5  -1  14        3.22        3.65      1.29 o 
  -4  -1  14       46.50       54.61      2.42 o 
  -3  -1  14       21.53       17.56      2.03 o 
  -2  -1  14        0.01        1.77      1.47 o 
  -1  -1  14        0.00       -0.20      1.49 o 
   0  -1  14        1.29        0.57      1.59 o 
   1  -1  14       21.86       27.73      3.75 o 
   2  -1  14        1.02       -2.24      2.24 o 
  -9   0  14        0.13       -1.06      1.17 o 
  -8   0  14        3.17        5.21      1.44 o 
  -7   0  14       14.03       15.82      1.83 o 
  -6   0  14        7.63       10.71      1.76 o 
  -5   0  14        4.45        7.32      1.20 o 
  -4   0  14        2.40        2.17      1.13 o 
  -3   0  14        8.42       12.05      2.59 o 
  -2   0  14       11.94        9.66      1.95 o 
  -1   0  14        2.20        0.50      1.87 o 
   0   0  14        3.10        4.06      4.26 o 
   1   0  14        0.79       -0.87      1.83 o 
  -9   1  14        3.72        2.56      1.26 o 
  -8   1  14       72.11       75.88      3.08 o 
  -7   1  14        7.28        8.15      1.64 o 
  -6   1  14        0.44       -0.43      1.34 o 
  -5   1  14       14.66       17.98      1.53 o 
  -4   1  14        0.81       -0.58      1.29 o 
  -3   1  14       12.65        5.69      1.71 o 
  -2   1  14       13.63       12.56      2.94 o 
  -1   1  14        1.18        3.67      2.64 o 
   0   1  14        4.25        3.60      2.02 o 
  -9   2  14        4.34        4.22      1.91 o 
  -8   2  14       14.61       16.89      2.61 o 
  -7   2  14        3.56        5.10      2.20 o 
  -6   2  14        9.53       13.36      2.72 o 
  -5   2  14       17.67       18.93      1.89 o 
  -4   2  14        2.46        6.51      1.68 o 
  -3   2  14        5.24        5.51      2.31 o 
  -2   2  14        0.05       -1.87      2.06 o 
  -1   2  14        2.61        4.00      2.83 o 
  -9   3  14        0.16        0.07      1.80 o 
  -8   3  14        8.81        7.86      2.35 o 
  -7   3  14        0.25        2.09      2.24 o 
  -6   3  14        0.01       -1.62      2.09 o 
  -5   3  14        6.68        7.81      3.21 o 
  -4   3  14       15.85       11.05      2.61 o 
  -3   3  14       11.17       12.37      2.97 o 
  -2   3  14       39.12       29.89      4.11 o 
  -9   4  14        6.93        5.69      2.24 o 
  -8   4  14       17.48       21.41      2.94 o 
  -7   4  14        0.22       -0.70      2.02 o 
  -6   4  14        0.83        0.22      1.18 o 
  -5   4  14        0.14        0.35      1.47 o 
  -4   4  14        1.07        0.66      2.13 o 
  -3   4  14        7.95        8.19      2.79 o 
  -8   5  14        1.33        3.16      2.35 o 
  -7   5  14        5.23        7.93      2.75 o 
  -6   5  14        1.29        1.30      1.93 o 
  -5   5  14        8.40        9.95      2.61 o 
  -4   5  14        0.30       -0.55      2.24 o 
  -2  -9  15        0.10       -1.21      2.24 o 
  -1  -9  15       16.96       20.56      3.41 o 
   0  -9  15        0.54        6.94      2.90 o 
  -3  -8  15        1.06        2.42      2.17 o 
  -2  -8  15        0.01       -1.21      1.87 o 
  -1  -8  15        1.32        5.10      2.64 o 
   0  -8  15        0.09        0.68      1.86 o 
   1  -8  15        4.11        6.85      2.25 o 
  -5  -7  15        1.12        1.47      2.97 o 
  -4  -7  15        9.04       13.36      2.50 o 
  -3  -7  15       18.26       21.04      2.94 o 
  -2  -7  15        3.48        5.07      2.35 o 
  -1  -7  15        8.73        1.14      2.20 o 
   0  -7  15        4.40        4.55      1.97 o 
   1  -7  15        0.04        1.47      2.70 o 
   2  -7  15        0.20       -2.31      2.31 o 
  -6  -6  15        0.07       -0.95      2.53 o 
  -5  -6  15        7.07       17.92      3.56 o 
  -4  -6  15        0.04        0.36      3.10 o 
  -3  -6  15        2.50        3.52      1.98 o 
  -2  -6  15        0.84        0.88      2.02 o 
  -1  -6  15       12.65       12.92      2.90 o 
   0  -6  15        0.85        2.48      1.75 o 
   1  -6  15        0.00       -1.09      1.79 o 
   2  -6  15        0.10        0.48      2.68 o 
  -6  -5  15        2.37        1.25      2.42 o 
  -5  -5  15        1.62        3.12      2.53 o 
  -4  -5  15        0.05        0.23      1.41 o 
  -3  -5  15        3.32        2.47      1.53 o 
  -2  -5  15       12.55       15.13      2.94 o 
  -1  -5  15       33.82       33.12      3.93 o 
   0  -5  15        1.04        1.20      1.82 o 
   1  -5  15        3.06        3.40      2.09 o 
   2  -5  15        1.80        2.64      3.08 o 
  -7  -4  15        1.78        2.88      1.80 o 
  -6  -4  15        1.34        3.45      1.76 o 
  -5  -4  15       20.79       17.77      3.19 o 
  -4  -4  15        2.99        4.37      1.54 o 
  -3  -4  15        0.89        1.66      1.52 o 
  -2  -4  15       15.41       10.79      2.72 o 
  -1  -4  15       21.86       25.55      3.60 o 
   0  -4  15        6.31        9.16      2.17 o 
   1  -4  15        1.39        1.18      2.02 o 
  -7  -3  15        0.34        0.41      1.60 o 
  -6  -3  15        0.59        0.00      1.54 o 
  -5  -3  15       26.30       30.86      1.81 o 
  -4  -3  15        3.03        5.03      1.58 o 
  -3  -3  15        0.84       -0.37      2.24 o 
  -2  -3  15        4.78        6.72      2.42 o 
  -1  -3  15        1.76        4.07      1.84 o 
   0  -3  15        0.40       -0.95      1.73 o 
   1  -3  15       11.35        9.56      2.46 o 
  -8  -2  15        6.81        6.04      1.74 o 
  -7  -2  15        0.06       -0.08      1.52 o 
  -6  -2  15        1.96        2.55      1.67 o 
  -5  -2  15       10.48       10.23      2.16 o 
  -4  -2  15        6.35        4.92      1.50 o 
  -3  -2  15        1.03        1.06      1.51 o 
  -2  -2  15        4.35        7.42      2.50 o 
  -1  -2  15       12.91       16.51      2.46 o 
   0  -2  15        0.35       -0.11      2.31 o 
   1  -2  15        0.99        2.72      3.01 o 
  -8  -1  15        0.03       -1.38      1.52 o 
  -7  -1  15        1.47        0.42      2.06 o 
  -6  -1  15        0.08       -0.33      1.57 o 
  -5  -1  15       12.30       16.63      1.47 o 
  -4  -1  15        7.74        8.37      1.85 o 
  -3  -1  15        1.34        3.01      2.06 o 
  -2  -1  15        1.52        2.86      2.24 o 
  -1  -1  15        0.01       -2.17      2.17 o 
   0  -1  15        0.22       -0.36      1.78 o 
  -8   0  15       30.85       29.75      2.27 o 
  -7   0  15        3.60        3.44      1.60 o 
  -6   0  15       16.77       25.24      6.33 o 
  -5   0  15        0.02        0.03      1.20 o 
  -4   0  15        3.10        2.54      1.51 o 
  -3   0  15        0.46       -1.76      1.76 o 
  -2   0  15       10.40       12.48      3.08 o 
  -1   0  15        2.97        1.69      2.57 o 
  -8   1  15        0.15       -1.41      1.41 o 
  -7   1  15        0.02        0.60      1.60 o 
  -6   1  15        0.07       -1.80      1.80 o 
  -5   1  15        2.14        1.01      1.37 o 
  -4   1  15        4.29        3.34      1.63 o 
  -3   1  15        8.01        2.28      2.39 o 
  -2   1  15        0.61       -0.22      2.28 o 
  -1   1  15        3.45        5.87      3.01 o 
  -8   2  15        0.37        1.00      1.54 o 
  -7   2  15        5.48        6.87      2.53 o 
  -6   2  15        7.02        2.35      2.42 o 
  -5   2  15        5.12        6.86      1.64 o 
  -4   2  15        4.83        5.14      2.24 o 
  -3   2  15       26.60       31.36      3.82 o 
  -7   3  15        1.05        0.51      2.46 o 
  -6   3  15        3.58        4.96      2.64 o 
  -5   3  15        0.49        1.91      1.87 o 
  -4   3  15        1.85        0.88      2.13 o 
  -2  -7  16        5.24        7.42      2.68 o 
  -4  -6  16        1.07        0.33      1.91 o 
  -3  -6  16        0.36        1.87      2.06 o 
  -2  -6  16        6.66        4.37      2.50 o 
  -1  -6  16        2.75        1.17      2.31 o 
  -5  -5  16        1.59        0.15      2.75 o 
  -4  -5  16        0.67        0.33      1.73 o 
  -3  -5  16        4.34        3.38      2.13 o 
  -2  -5  16        3.02        3.78      2.46 o 
  -1  -5  16        1.36        2.02      2.53 o 
  -5  -4  16        2.90        3.82      2.72 o 
  -4  -4  16        0.03        0.43      1.51 o 
  -3  -4  16        2.51        1.95      2.09 o 
  -2  -4  16       20.80       21.70      3.52 o 
  -1  -4  16        2.38        1.98      2.75 o 
  -6  -3  16        7.52       17.22      3.41 o 
  -5  -3  16        4.77        5.43      2.75 o 
  -4  -3  16        9.84       12.70      2.39 o 
  -3  -3  16        3.26        1.21      2.02 o 
  -2  -3  16        1.45       -0.73      2.28 o 
  -1  -3  16        8.49       10.13      3.05 o 
  -6  -2  16        2.30       -1.29      2.35 o 
  -5  -2  16        1.40       -1.54      2.46 o 
  -4  -2  16        0.02       -1.37      1.37 o 
  -3  -2  16        0.33       -0.22      2.02 o 
  -2  -2  16        2.57        0.33      2.31 o 
  -6  -1  16        1.19        1.95      2.46 o 
  -5  -1  16        0.78       -2.24      2.24 o 
  -4  -1  16        4.97        7.45      2.28 o 
  -3  -1  16        1.55       -0.04      2.02 o 
  -2  -1  16        0.34       -2.09      2.09 o 
  -6   0  16        3.54        4.85      2.72 o 
  -5   0  16        2.90        2.82      1.41 o 
  -4   0  16        3.58        0.84      2.02 o 
  -3   0  16        1.57       -0.99      2.09 o 
  -5   1  16        2.47        0.81      1.73 o 
                                                 
